# Supplementary material for: Population and allelic variation of A-to-I RNA editing in human transcriptomes
Source: Genome Biol. 2017 Jul 28;18:143. doi: 10.1186/s13059-017-1270-7 (PMC5532815; doi:10.1186/s13059-017-1270-7)
Supplement: Supplementary file 1 — List of available Geuvadis LCL samples with matched RNA-seq and genotype data. (XLSX 19 kb) [file 13059_2017_1270_MOESM1_ESM.xlsx]

## Sheet: Overview
Additional file 1: Table S1. List of available Geuvadis LCL samples with matched RNA-seq and genotype data.
Population	Full name	mRNA-seq samples passing QC	Samples with 1000G Phase3 data
CEU	Utah residents with Northern and Western European ancestry	91	89
FIN	Finnish in Finland	95	92
GBR	British in England and Scotland	94	86
TSI	Toscani in Italy	93	91
YRI	Yoruba in Ibadan, Nigeria	89	87
TOT	Total	462	445

## Sheet: CEU
NA06984
NA06985
NA06986
NA06989
NA06994
NA07037
NA07048
NA07051
NA07056
NA07347
NA07357
NA10847
NA10851
NA11829
NA11830
NA11831
NA11832
NA11840
NA11843
NA11881
NA11892
NA11893
NA11894
NA11918
NA11920
NA11930
NA11931
NA11992
NA11994
NA11995
NA12004
NA12005
NA12006
NA12043
NA12044
NA12045
NA12058
NA12144
NA12154
NA12155
NA12156
NA12234
NA12249
NA12272
NA12273
NA12275
NA12282
NA12283
NA12286
NA12287
NA12340
NA12341
NA12342
NA12347
NA12348
NA12383
NA12399
NA12400
NA12413
NA12489
NA12546
NA12716
NA12717
NA12718
NA12749
NA12750
NA12751
NA12760
NA12761
NA12762
NA12763
NA12775
NA12776
NA12777
NA12778
NA12812
NA12813
NA12814
NA12815
NA12827
NA12829
NA12830
NA12842
NA12843
NA12872
NA12873
NA12874
NA12889
NA12890

## Sheet: FIN
HG00171
HG00173
HG00174
HG00176
HG00177
HG00178
HG00179
HG00180
HG00181
HG00182
HG00183
HG00185
HG00186
HG00187
HG00188
HG00189
HG00266
HG00267
HG00268
HG00269
HG00271
HG00272
HG00273
HG00274
HG00275
HG00276
HG00277
HG00278
HG00280
HG00281
HG00282
HG00284
HG00285
HG00306
HG00308
HG00309
HG00310
HG00311
HG00313
HG00315
HG00319
HG00320
HG00321
HG00323
HG00324
HG00325
HG00326
HG00327
HG00328
HG00329
HG00330
HG00331
HG00332
HG00334
HG00335
HG00336
HG00337
HG00338
HG00339
HG00341
HG00342
HG00343
HG00344
HG00345
HG00346
HG00349
HG00350
HG00351
HG00353
HG00355
HG00356
HG00358
HG00360
HG00361
HG00362
HG00364
HG00365
HG00366
HG00367
HG00369
HG00371
HG00372
HG00373
HG00375
HG00376
HG00378
HG00379
HG00380
HG00381
HG00382
HG00383
HG00384

## Sheet: GBR
HG00096
HG00097
HG00099
HG00100
HG00101
HG00102
HG00103
HG00105
HG00106
HG00108
HG00109
HG00110
HG00111
HG00112
HG00114
HG00115
HG00116
HG00117
HG00118
HG00119
HG00120
HG00121
HG00122
HG00123
HG00125
HG00126
HG00127
HG00128
HG00129
HG00130
HG00131
HG00132
HG00133
HG00136
HG00137
HG00138
HG00139
HG00141
HG00142
HG00143
HG00145
HG00146
HG00148
HG00149
HG00150
HG00151
HG00154
HG00155
HG00157
HG00158
HG00159
HG00160
HG00231
HG00232
HG00233
HG00234
HG00235
HG00236
HG00238
HG00239
HG00240
HG00242
HG00243
HG00244
HG00245
HG00246
HG00250
HG00251
HG00252
HG00253
HG00255
HG00256
HG00257
HG00258
HG00259
HG00260
HG00261
HG00262
HG00263
HG00264
HG00265
HG01334
HG01789
HG01790
HG01791
HG02215

## Sheet: TSI
NA20502
NA20503
NA20504
NA20505
NA20506
NA20507
NA20508
NA20509
NA20510
NA20512
NA20513
NA20514
NA20515
NA20516
NA20517
NA20518
NA20519
NA20520
NA20521
NA20524
NA20525
NA20527
NA20528
NA20529
NA20530
NA20531
NA20532
NA20534
NA20535
NA20536
NA20538
NA20539
NA20540
NA20541
NA20542
NA20543
NA20544
NA20581
NA20582
NA20585
NA20586
NA20588
NA20589
NA20752
NA20754
NA20756
NA20757
NA20758
NA20759
NA20760
NA20761
NA20765
NA20766
NA20768
NA20769
NA20770
NA20771
NA20772
NA20773
NA20774
NA20778
NA20783
NA20785
NA20786
NA20787
NA20790
NA20792
NA20795
NA20796
NA20797
NA20798
NA20799
NA20800
NA20801
NA20802
NA20803
NA20804
NA20805
NA20806
NA20807
NA20808
NA20809
NA20810
NA20811
NA20812
NA20813
NA20814
NA20815
NA20819
NA20826
NA20828

## Sheet: YRI
NA18486
NA18488
NA18489
NA18498
NA18499
NA18502
NA18505
NA18508
NA18510
NA18511
NA18517
NA18519
NA18520
NA18858
NA18861
NA18867
NA18868
NA18870
NA18873
NA18907
NA18908
NA18909
NA18910
NA18912
NA18916
NA18917
NA18923
NA18933
NA18934
NA19092
NA19093
NA19095
NA19096
NA19098
NA19099
NA19102
NA19107
NA19108
NA19113
NA19114
NA19116
NA19117
NA19118
NA19119
NA19121
NA19129
NA19130
NA19131
NA19137
NA19138
NA19141
NA19143
NA19144
NA19146
NA19147
NA19149
NA19152
NA19153
NA19159
NA19160
NA19171
NA19172
NA19175
NA19184
NA19185
NA19189
NA19190
NA19197
NA19198
NA19200
NA19201
NA19204
NA19206
NA19207
NA19209
NA19210
NA19213
NA19214
NA19222
NA19223
NA19225
NA19235
NA19236
NA19247
NA19248
NA19256
NA19257
