# Supplementary material for: Population and allelic variation of A-to-I RNA editing in human transcriptomes
Source: Genome Biol. 2017 Jul 28;18:143. doi: 10.1186/s13059-017-1270-7 (PMC5532815; doi:10.1186/s13059-017-1270-7)
Supplement: Supplementary file 2 — List of edQTL RNA editing sites with associated SNPs. (XLSX 28 kb) [file 13059_2017_1270_MOESM2_ESM.xlsx]

## Sheet: TableS2
Additional file 2: Table S2. List of edQTL RNA editing sites with associated SNPs.
site	CEU	FIN	GBR	TSI	YRI
chr10:101992793	NA	NA	NA	NA	rs75790281
chr10:71923426	NA	NA	rs10999060	NA	NA
chr10:73980019	NA	NA	NA	NA	rs112584813
chr10:73994762	NA	NA	NA	NA	rs2292366
chr10:73994789	rs4567373	NA	NA	NA	NA
chr1:109474776	NA	rs839851	NA	NA	NA
chr11:108236635	rs5023001	rs227080	rs12801988	rs170546	rs227073
chr11:108237819	NA	NA	NA	rs227082	rs1150203
chr11:108237832	rs227090	rs227080	rs11212662	NA	rs660429
chr11:125526139	NA	rs498667	NA	NA	NA
chr11:126216595	NA	NA	NA	NA	rs6590198
chr11:126219036	NA	NA	NA	NA	rs6590198
chr1:146467146	NA	NA	NA	NA	rs587655561
chr1:148003676	NA	NA	rs9441424	NA	NA
chr1:148003706	NA	rs376671621	NA	NA	NA
chr1:148003734	rs200095021	NA	NA	NA	NA
chr1:148003756	NA	NA	rs376671621	NA	NA
chr1:1595025	NA	NA	NA	NA	rs115533093
chr1:1595500	rs79113395	rs72634819	rs72634820	rs72634819	NA
chr1:160967817	rs7516210	rs2481083	NA	rs72712824	NA
chr11:62507220	NA	NA	NA	rs2958244	NA
chr1:1660872	rs3765907	NA	NA	NA	NA
chr1:1660887	NA	rs72634822	rs72634819	NA	NA
chr1:1660957	rs72634826	rs72634822	rs72634820	rs72634820	NA
chr1:1660958	rs72634826	rs72634822	rs72634820	rs72634819	NA
chr1:1661099	rs72634822	rs72634824	rs79113395	rs72634820	NA
chr1:1661104	rs72634826	rs72634824	rs72634819	rs72634819	NA
chr1:1661410	rs368438548	rs72634826	rs72634819	rs72634819	NA
chr1:1661471	rs72634822	rs72634826	rs72634820	rs72634819	NA
chr1:179326296	rs12737345	rs6672310	rs6675699	rs6672310	NA
chr1:184761188	rs682331	rs570441	rs570441	rs682331	rs570441
chr1:19585493	NA	NA	NA	NA	rs9426685
chr1:19585519	rs7556000	rs9426684	NA	NA	rs9426686
chr1:19585553	rs9426684	rs9426684	rs9426686	rs9426684	rs9426685
chr1:201486440	rs76774626	NA	NA	rs75606208	rs961101
chr1:204525548	NA	NA	NA	rs12038102	NA
chr1:204526704	rs11240750	rs11240750	rs12118859	rs4252713	NA
chr1:204526727	rs12118859	NA	rs12118859	rs4252713	NA
chr12:109178972	rs2003242	NA	rs2287536	rs7960112	rs2003242
chr12:109180424	NA	NA	NA	NA	rs2003242
chr12:123253789	rs567792460	NA	NA	rs1975761	rs12310901
chr12:123253845	NA	NA	NA	NA	rs58904977
chr1:220231330	NA	NA	NA	NA	rs185783284
chr1:220231982	rs2647465	rs1146774	rs2647465	rs2247212	rs2647465
chr12:64217284	NA	NA	rs186246160	NA	NA
chr12:64844061	NA	NA	NA	NA	rs113490471
chr12:69237043	rs1690920	rs1690920	rs1690920	rs1690920	rs1690920
chr12:69237519	rs1690920	rs3730646	rs1690920	rs1690920	rs1690920
chr12:69237529	rs1201644	rs12821879	NA	NA	NA
chr1:28825331	NA	NA	NA	rs137889269	rs144309532
chr1:28825370	NA	NA	NA	NA	rs144309532
chr1:28825418	NA	NA	NA	NA	rs41266185
chr1:28825419	NA	NA	NA	NA	rs144309532
chr1:28825505	NA	NA	rs137966550	rs11247777	rs12141672
chr1:28825819	NA	NA	NA	NA	rs144309532
chr1:28836872	rs41264145	NA	NA	rs61785980	NA
chr12:98942695	NA	NA	NA	NA	rs147137090
chr13:111547758	NA	rs9521983	rs7983431	rs75292703	NA
chr13:111547773	NA	NA	rs7983431	NA	NA
chr13:30941824	NA	NA	NA	NA	rs1275183
chr13:41385557	rs1854420	rs7321976	rs17849654	rs570369524	rs7321976
chr1:38327457	rs12116786	rs617099	NA	NA	NA
chr1:38327584	NA	NA	NA	NA	rs9660231
chr14:106134738	NA	rs34398108	rs74093831	rs202225930	NA
chr14:106471480	NA	rs11160905	rs4773963	NA	NA
chr14:106539156	NA	rs17549886	NA	NA	NA
chr14:20834351	NA	NA	NA	NA	rs8013332
chr14:21929045	NA	NA	NA	rs143498328	NA
chr14:31916464	NA	rs4981851	NA	NA	NA
chr14:53109732	rs34460951	rs35738167	rs35738167	rs12881894	NA
chr14:53109823	rs35738167	rs8016583	rs762063	rs34460951	NA
chr14:64948936	rs10145001	rs10145005	NA	rs11627387	NA
chr14:64950506	NA	NA	NA	NA	rs145726601
chr15:34523438	rs4780233	NA	NA	rs8028600	NA
chr15:34523463	NA	rs4780233	NA	rs6495625	rs6495639
chr15:40954956	NA	NA	rs192205010	NA	NA
chr15:40955060	NA	NA	NA	rs12903817	rs78003277
chr15:40955102	NA	NA	NA	NA	rs116758434
chr15:40955327	NA	NA	NA	NA	rs116758434
chr15:40955375	rs35684277	rs35684277	rs35684277	rs35684277	rs12915636
chr15:40955464	NA	NA	rs28708583	NA	NA
chr15:41597657	rs28643296	NA	NA	NA	rs28643296
chr15:45025298	NA	NA	NA	NA	rs6493109
chr15:45025727	NA	NA	NA	NA	rs7172376
chr15:55609650	NA	NA	rs8024695	NA	NA
chr15:64446973	rs895885	rs895885	rs895885	rs895885	rs895885
chr15:64447436	NA	NA	NA	rs62024246	NA
chr15:64447641	rs36037221	NA	NA	NA	NA
chr15:65442098	rs7171610	NA	NA	NA	NA
chr16:15794372	rs1180588	rs1180588	rs16967494	rs1180588	rs1180588
chr16:15794373	rs55871015	rs1180588	rs1180588	rs1180588	rs1180588
chr16:15794543	NA	NA	NA	NA	rs114401871
chr16:15795035	rs8048427	rs8048427	rs9939921	rs8048427	rs8048427
chr16:15795044	NA	NA	NA	NA	rs60601753
chr16:15795100	rs7186673	NA	rs8529	rs8053141	NA
chr16:27462893	rs2239929	rs2239929	rs2239929	rs12446918	rs2239929
chr16:29679990	rs12928754	rs12928754	rs12932957	rs12928754	rs12928754
chr16:29680031	rs12929333	rs12929333	rs11574560	rs12929333	rs12929333
chr16:29680034	rs12929333	rs12929333	rs12929333	rs12929333	rs73528314
chr16:29680268	rs12932957	rs12932957	rs12932957	rs12932957	rs12932957
chr16:29680348	rs11574560	NA	NA	NA	NA
chr16:29680366	rs12929333	rs12596308	rs12929333	rs12929333	rs12929333
chr16:29680390	rs12929333	rs12929333	rs12929333	rs12927033	rs12929333
chr16:29681689	rs9933310	rs62059023	rs62059023	rs62059023	NA
chr16:29681690	rs12447415	rs9933310	rs62059023	rs12447415	NA
chr16:29681699	rs62059023	rs62059023	rs12447415	rs62059023	NA
chr16:50139556	rs8045354	NA	NA	NA	rs1558813
chr16:70410718	NA	NA	NA	NA	rs113219817
chr16:75479310	rs11640018	rs37596	NA	NA	NA
chr16:75479322	rs8182132	rs35952313	rs59347518	rs10871309	NA
chr16:75479324	rs10871309	NA	NA	rs10871309	NA
chr16:75479331	rs2865827	rs11645016	NA	NA	NA
chr16:75479468	rs34996006	NA	NA	NA	NA
chr16:75479470	NA	rs12599361	NA	NA	NA
chr16:75479891	NA	rs11647088	NA	NA	NA
chr16:75479990	NA	NA	NA	rs71394219	NA
chr16:75480021	rs3851734	rs12928036	rs1808435	rs35683383	rs59155720
chr16:81063298	rs149007234	NA	NA	rs149007234	NA
chr16:88784379	NA	NA	rs79311053	NA	NA
chr16:88785244	NA	NA	rs113385327	NA	NA
chr16:89629906	rs174035	rs7184655	rs57775530	rs17471624	rs57775530
chr16:89630026	NA	NA	rs12919518	rs8044125	NA
chr16:9204775	rs9928759	rs9928759	rs9928759	rs9928759	rs9937906
chr17:18175396	rs854784	rs12945597	NA	rs8067462	NA
chr17:35838116	rs117936082	rs190184417	rs75350315	NA	NA
chr17:35877265	rs58781505	rs58781505	rs58781505	rs58781505	rs58781505
chr17:37006249	NA	NA	NA	rs77219596	NA
chr17:37917311	NA	NA	NA	NA	rs67571561
chr17:37917727	NA	NA	NA	NA	rs9909432
chr17:37918139	NA	NA	NA	NA	rs9909432
chr17:45195951	NA	rs139711013	NA	NA	NA
chr17:4929783	NA	NA	NA	NA	rs1060431
chr17:4930121	NA	NA	NA	NA	rs58251874
chr17:5111080	rs4069715	NA	NA	NA	NA
chr17:5111082	rs2439938	NA	rs7504009	NA	NA
chr17:5111756	rs2439938	rs62072765	NA	rs62072765	NA
chr17:5116898	rs117848334	rs7210695	NA	NA	NA
chr17:73886004	rs9891076	rs8068749	rs8081954	rs8068749	rs8068749
chr17:73941099	NA	NA	NA	NA	rs9915973
chr17:76418696	rs6501210	NA	rs2271613	NA	rs6501210
chr17:8173299	rs7207540	NA	rs78286057	rs7207540	rs74506939
chr18:77916484	rs939233	NA	rs9635878	NA	NA
chr19:11256672	rs2116896	NA	rs2116896	NA	NA
chr19:11257709	rs9636197	NA	NA	NA	rs9636197
chr19:13883379	rs1559153	rs1559153	rs8106545	rs809741	rs1128028
chr19:13883848	rs73009867	rs73009867	rs374423	rs73009867	NA
chr19:13884198	rs73009867	rs73009867	rs73009867	rs73009867	NA
chr19:13884199	rs73009867	rs73009867	rs73009867	rs73009867	NA
chr19:13884319	NA	rs1559152	rs8105303	NA	rs1559153
chr19:13884339	NA	rs1559152	rs1559152	NA	rs1559152
chr19:13884346	NA	NA	NA	rs1559152	NA
chr19:13884408	NA	NA	NA	NA	rs2277947
chr19:13884725	NA	rs1128030	rs1559149	NA	rs1128030
chr19:1459301	rs2656878	rs2656878	rs2656878	rs2656878	rs2656878
chr19:1459302	rs2656878	rs2656878	rs2656878	rs2656878	rs2656878
chr1:9161137	NA	rs12128468	NA	NA	NA
chr19:18476292	rs4808787	NA	NA	NA	NA
chr19:18477915	rs10408732	rs10408732	rs10408732	rs10408732	NA
chr19:18671086	NA	NA	rs2058077	NA	NA
chr1:9328213	rs9434747	rs11121354	rs9434747	rs11121354	rs9434747
chr19:38123816	NA	rs7254170	NA	NA	NA
chr19:46052931	NA	NA	NA	NA	rs73568982
chr19:46054421	NA	NA	NA	NA	rs112899014
chr19:48753098	NA	rs16981882	NA	NA	rs16981882
chr19:52535804	rs12460118	rs2904137	NA	rs60500787	NA
chr19:53997689	NA	NA	rs10409539	NA	rs10410999
chr19:58375707	rs66515265	rs66515265	rs66515265	rs66515265	rs66515265
chr19:58418493	rs62126278	NA	rs112500341	rs112500341	NA
chr19:6583576	rs7252187	rs7252187	rs7252187	rs7252187	rs2059154
chr19:6583734	NA	NA	NA	NA	rs2883473
chr19:6583831	rs111064563	rs7252187	rs11670049	NA	rs7252187
chr19:6583986	NA	NA	rs71225428	NA	NA
chr19:6584276	NA	NA	NA	rs7253697	rs2883473
chr19:6584277	NA	NA	NA	NA	rs2883472
chr19:6584339	NA	NA	NA	NA	rs111064563
chr19:6585065	rs10424393	rs10424393	rs10424393	rs111064563	rs2059154
chr19:9672436	NA	NA	NA	rs57556170	rs73002184
chr20:17943119	rs6111792	rs34238722	NA	NA	NA
chr20:25427805	NA	NA	rs2179459	NA	NA
chr20:25427815	rs2258728	NA	NA	NA	NA
chr20:25428294	NA	NA	NA	rs6115113	NA
chr20:54963816	NA	NA	NA	NA	rs6024846
chr20:5980697	rs6053817	rs6053817	rs236189	rs6053817	rs6053817
chr2:113962819	NA	rs6751427	NA	rs7560180	rs6751427
chr21:26952686	rs71317425	NA	NA	NA	NA
chr2:128601426	rs79429610	rs79429610	rs72848835	rs72848809	NA
chr2:128601583	rs12692069	rs12692069	rs12692069	rs12692069	rs12692069
chr2:128602365	NA	rs6430955	NA	NA	NA
chr2:128602452	rs6746537	rs11684733	rs6746537	rs6746537	rs11688522
chr2:128602462	rs17600636	NA	NA	NA	NA
chr2:128603114	NA	NA	NA	NA	rs112141091
chr2:128950992	rs11682050	rs11682050	rs11682050	rs13028303	rs11682050
chr2:132481405	NA	NA	rs6720375	NA	rs11892201
chr2:132481410	NA	NA	rs6720375	NA	rs6720375
chr21:42819763	NA	NA	NA	NA	rs743542
chr21:42819857	NA	NA	NA	NA	rs181215640
chr21:42819908	NA	NA	rs8133682	NA	NA
chr21:42820469	rs468259	rs8133682	rs6517666	rs468259	rs8133682
chr21:44263581	NA	NA	NA	NA	rs7281701
chr21:44263594	NA	rs73233342	NA	rs73366794	rs8132850
chr21:44263636	NA	NA	NA	NA	rs2001521
chr21:44330684	rs112235529	rs9977828	rs79864358	NA	NA
chr21:44330687	rs112235529	rs139616738	rs79864358	NA	NA
chr21:45644472	rs8127114	rs8127114	NA	rs8127114	rs8127114
chr2:202028867	rs72931066	rs72931066	rs72931066	NA	NA
chr2:202082730	NA	NA	NA	NA	rs3931696
chr2:202082736	NA	NA	NA	NA	rs3931696
chr2:202083873	NA	NA	NA	NA	rs3851974
chr2:202083918	NA	NA	NA	NA	rs3851974
chr2:203163744	rs4470328	NA	NA	NA	NA
chr2:216808320	NA	rs75705212	NA	NA	NA
chr2:216808330	rs150285041	rs150285041	NA	rs150285041	NA
chr2:216808400	NA	rs150285041	rs150285041	NA	NA
chr2:216808951	rs150285041	NA	NA	NA	NA
chr2:216903498	rs6435932	NA	NA	NA	NA
chr2:217366515	NA	NA	rs284529	NA	NA
chr22:22758922	NA	NA	rs5757714	NA	NA
chr22:22758932	NA	NA	rs5757714	NA	NA
chr22:23162103	NA	rs1985790	rs4446155	NA	NA
chr2:224620466	rs62185101	rs10190269	rs62185101	rs62185101	rs62185101
chr2:224621028	rs12694619	rs56270976	rs10190269	rs2017551	rs12694620
chr2:224622071	NA	NA	rs56270976	rs642337	rs55775786
chr2:224622242	NA	NA	NA	NA	rs642337
chr22:26121769	NA	NA	NA	NA	rs5752231
chr2:231032698	rs4973279	rs73097875	NA	NA	rs2162479
chr2:231032763	rs722555	rs73097875	rs4973279	NA	NA
chr22:36055840	NA	NA	NA	NA	rs59358831
chr22:36055913	NA	NA	NA	NA	rs151111142
chr22:36055916	NA	NA	NA	rs151111142	rs151111142
chr22:36057206	NA	NA	NA	NA	rs5755832
chr22:36057284	NA	NA	NA	NA	rs2413362
chr22:36057325	NA	NA	NA	NA	rs5755832
chr22:36057354	NA	NA	NA	NA	rs5755862
chr22:36057355	NA	NA	NA	NA	rs5755832
chr22:36662237	NA	NA	NA	NA	rs138141669
chr22:36662266	NA	rs150349831	NA	NA	NA
chr22:36662276	NA	rs150349831	NA	NA	NA
chr22:36662382	NA	NA	rs66473469	rs142061305	NA
chr22:36662397	NA	NA	NA	rs66473469	NA
chr22:36662688	NA	rs62233843	rs62233843	rs62233843	rs62233843
chr22:36662697	NA	NA	NA	rs9610474	NA
chr22:36662804	NA	rs150349831	NA	NA	NA
chr22:39414912	rs5757423	rs5757423	rs5757424	rs5757424	rs5757423
chr22:39415891	NA	rs9611079	rs9611079	rs9611079	NA
chr22:39415905	rs5757423	rs5757424	rs5757423	rs5757423	rs5757424
chr22:39415911	NA	NA	NA	NA	rs145027011
chr22:39416035	rs7584	rs7584	rs7584	rs5757424	rs7584
chr22:39428727	NA	NA	rs4821863	NA	NA
chr22:39429063	NA	NA	rs5757453	rs5757432	NA
chr22:39429068	rs139318757	NA	rs5995659	NA	NA
chr22:39449091	rs5757453	rs13057968	rs2076106	rs2076102	rs5750734
chr22:39449092	rs5750734	rs5757431	rs5750723	rs5757453	rs5750734
chr22:39449499	rs2076106	rs5757431	rs5757453	rs9622909	NA
chr22:39449505	rs5757431	rs11089918	rs5757453	rs186301560	rs2413565
chr2:24223256	NA	NA	NA	rs12105681	NA
chr2:37331077	NA	rs7590377	NA	NA	NA
chr2:37331207	NA	NA	NA	NA	rs116243559
chr2:37431521	NA	NA	rs199703730	NA	NA
chr2:37431604	rs1137453	rs1137453	rs1137453	rs2287093	rs1137437
chr2:61369175	rs1729660	rs1729667	rs1729667	rs2167564	rs1729667
chr3:10192608	NA	NA	NA	NA	rs72563745
chr3:10192704	NA	NA	NA	rs1642743	NA
chr3:10193475	rs1136249	NA	rs1642741	rs13090752	rs1681668
chr3:10193732	NA	NA	NA	NA	rs2600006
chr3:10193788	NA	NA	NA	NA	rs140614750
chr3:10193797	NA	NA	NA	NA	rs140614750
chr3:10194254	rs11927402	NA	NA	NA	rs9877206
chr3:10194626	rs713024	NA	NA	rs801913	NA
chr3:10194744	rs801913	rs801913	rs801913	rs801913	rs268656
chr3:10194749	NA	NA	rs801913	NA	NA
chr3:10194890	NA	NA	rs1136249	rs1136249	rs1681669
chr3:10194984	rs1136249	rs1136249	rs1136249	rs1136249	rs1681668
chr3:14986137	rs7625522	rs6442487	rs6442487	rs6784477	rs1142981
chr3:14986453	rs1142981	rs1142981	rs1142981	rs7625522	NA
chr3:15114353	NA	NA	NA	NA	rs9840511
chr3:156258283	rs1510277	rs1129094	rs62285080	rs9856073	rs3773713
chr3:156258389	rs907060	rs9856073	rs9856073	rs67804603	rs9856073
chr3:156259229	NA	NA	rs4680274	NA	NA
chr3:156259288	rs1129094	NA	rs13065924	NA	NA
chr3:156259295	rs1129094	NA	rs7638745	NA	NA
chr3:156259340	rs9917691	rs1129094	rs1129094	NA	rs1129094
chr3:156259341	NA	rs1129094	rs1129094	NA	rs8665
chr3:156259363	rs9917691	rs1129094	rs1129094	rs1129094	rs1129094
chr3:156259367	NA	NA	rs1129094	NA	NA
chr3:156259406	rs9917691	rs1129094	rs13065924	NA	rs1129094
chr3:197339968	NA	NA	NA	NA	rs9834939
chr3:39450772	NA	rs9809888	rs9809888	NA	rs4398367
chr3:53897998	NA	NA	NA	NA	rs35041438
chr3:53900255	rs9864389	rs17053568	rs1134091	rs17053568	rs3733083
chr3:53900402	NA	NA	rs3017	NA	rs2241806
chr4:139968506	NA	NA	NA	NA	rs17050725
chr4:17803616	rs13121464	rs13116464	rs13112181	rs13116464	NA
chr4:17803617	rs13116464	rs13116464	rs13116464	rs13116464	rs13116464
chr4:185261421	NA	NA	rs6552775	NA	NA
chr4:25281351	rs313576	NA	NA	rs7689780	NA
chr4:25281356	rs2089832	NA	NA	NA	NA
chr4:2940026	NA	NA	NA	NA	rs111608561
chr4:2940125	NA	NA	rs77476952	rs77476952	rs77476952
chr4:2940135	NA	rs77476952	rs77476952	NA	rs77476952
chr4:38774249	rs9715769	rs9715769	rs9715769	rs9715769	NA
chr4:39551031	rs11725195	rs11725195	NA	rs7661970	rs11725195
chr4:73923449	NA	NA	NA	NA	rs141256947
chr4:771586	NA	NA	rs4690291	NA	NA
chr5:118173592	rs10447238	rs73234502	rs17144716	rs73234502	rs73234502
chr5:130497226	rs3864283	rs1035440	rs986624	NA	NA
chr5:130538344	rs11242065	NA	NA	NA	NA
chr5:130539890	NA	NA	rs6596004	NA	NA
chr5:150647737	rs75278160	rs75278160	rs75278160	rs75278160	NA
chr5:156904950	NA	NA	NA	NA	rs11466823
chr5:174956221	NA	NA	NA	NA	rs156370
chr5:43380817	rs7710570	rs9942413	rs7706402	rs7706402	rs7706402
chr5:60453271	rs3108388	rs2545503	NA	NA	rs2545503
chr5:68506094	NA	rs61743885	NA	NA	rs61743885
chr5:79923361	rs372088860	NA	rs1650720	rs857287	NA
chr5:79923430	rs863214	rs1643635	rs1643635	rs1650720	rs1623489
chr5:79923919	NA	NA	NA	NA	rs56147256
chr6:109784328	NA	NA	NA	NA	rs140618720
chr6:149770493	NA	NA	NA	NA	rs805027
chr6:149770518	NA	NA	NA	NA	rs805027
chr6:150046349	NA	NA	NA	NA	rs113476516
chr6:150046495	rs9322190	NA	NA	NA	NA
chr6:29796500	rs9260086	rs9260086	rs9260086	rs1059509	rs9260028
chr6:29797226	rs41560714	rs3823342	rs41560714	rs1611329	rs9260166
chr6:31322579	rs4361609	rs28481932	rs9348859	rs281860333	rs72502556
chr6:31323091	rs34467061	NA	rs28367580	rs28380924	rs9357120
chr6:32973519	rs410168	rs410168	rs410168	rs410168	rs410168
chr6:32973631	NA	rs9276977	NA	NA	NA
chr6:42856039	rs9471935	rs9462844	rs9462843	rs9462843	rs9462843
chr6:42856905	NA	NA	NA	NA	rs112992088
chr6:42998509	NA	NA	NA	NA	rs34961677
chr6:53157537	rs1555113	rs1555113	rs9367520	rs2294863	rs1555113
chr6:71298923	rs13199529	rs13199529	rs13199529	NA	NA
chr6:71298929	rs13199529	NA	NA	NA	NA
chr6:71298986	rs13213357	rs13213357	NA	NA	NA
chr6:71299053	rs1140297	rs1140297	NA	NA	rs6925112
chr6:74134759	NA	NA	NA	NA	rs151244510
chr6:74134848	rs311679	rs311679	rs311679	rs311679	rs311679
chr6:74134871	rs311679	rs311679	rs311679	NA	rs311679
chr7:128143794	rs117279922	NA	NA	NA	NA
chr7:128144768	rs4728117	rs113766440	NA	NA	rs36035739
chr7:156762827	NA	rs10253363	NA	NA	NA
chr7:156762906	rs12698009	rs12698009	rs12698009	rs12698009	rs7786986
chr7:157025146	rs73176423	rs28667423	rs12671829	rs6979947	rs28367460
chr7:20177654	NA	NA	NA	rs2390257	rs10277357
chr7:20177664	rs10258424	rs10258424	rs10277357	rs10258424	rs10277357
chr7:20178434	rs2390257	NA	rs10258424	rs10277357	rs10277357
chr7:38763066	rs6964269	NA	NA	rs12701655	rs6462861
chr7:38763200	rs13244313	NA	NA	NA	NA
chr7:38763212	rs3207255	NA	NA	NA	NA
chr7:44841489	NA	NA	rs17860094	NA	NA
chr7:44841928	rs17860094	NA	rs17860094	rs56304870	NA
chr7:44872419	NA	rs12155038	NA	NA	rs146568078
chr7:44872421	rs12155038	rs12155038	rs12155039	rs12155038	rs12155038
chr7:44872473	NA	NA	NA	NA	rs10609271
chr7:44872492	rs7809515	NA	NA	NA	NA
chr7:44872899	rs7789162	rs7789162	rs7789162	rs7789162	rs7789162
chr7:44872928	rs7805890	rs12702091	rs4724320	rs9655458	rs7805890
chr7:44872929	rs12155038	rs12155038	rs7805890	rs1050327	rs7801994
chr7:56078339	rs6973917	rs4948100	rs7793921	rs4947534	rs3735665
chr7:56078342	NA	NA	NA	NA	rs4948104
chr7:56079064	rs7793921	rs4275190	rs7793921	rs7793921	rs6593297
chr7:56079073	rs10081373	NA	rs34016595	NA	rs4275190
chr7:74297094	NA	NA	rs117446336	NA	NA
chr8:11700685	rs11786618	rs13278902	rs11786618	rs11786618	NA
chr8:11701490	NA	NA	NA	NA	rs7017233
chr8:27664198	NA	NA	NA	NA	rs10503817
chr8:30535980	rs1138054	rs1138054	rs1138054	rs1138054	rs1138054
chr8:6500872	rs2042670	NA	NA	rs116974716	NA
chr8:98741314	NA	rs78551279	NA	NA	rs2513369
chr9:115446725	NA	NA	NA	rs62575233	NA
chr9:116055987	NA	NA	NA	rs12350131	NA
chr9:123662447	NA	NA	NA	NA	rs7023254
chr9:130554135	NA	NA	NA	NA	rs12349714
chr9:139335597	rs1127152	rs1127152	rs7851507	rs1127152	rs1127152
chr9:37503346	NA	NA	NA	NA	rs7020950
chr9:6718349	rs12350976	rs12350976	NA	rs73403140	rs7023643
chr9:99653904	NA	NA	NA	NA	rs78818435
chr9:99653927	NA	NA	NA	NA	rs78818435
chr9:99653978	NA	NA	NA	NA	rs78818435
chr9:99654044	NA	NA	NA	NA	rs78818435
chrX:100264582	NA	NA	NA	NA	rs2014006
chrX:100264596	NA	NA	NA	NA	rs2014006
chrX:100265397	NA	NA	NA	NA	rs2014006
chrX:118758965	NA	NA	NA	NA	rs192163045
chrX:123046590	rs12687176	rs8371	rs7053190	rs8371	NA
chrX:123046758	NA	NA	NA	NA	rs191654375
chrX:16781687	NA	rs6632884	rs6527726	rs4830564	NA
chrX:46463205	NA	rs5952926	NA	NA	NA
chrX:54590121	NA	NA	NA	NA	rs150804988
chrX:54590125	NA	NA	NA	NA	rs114794014
chrX:54590144	NA	NA	NA	NA	rs139474413
chrX:54591247	NA	NA	NA	NA	rs115914528
chrX:84346238	NA	NA	NA	rs2343387	NA
