# Supplementary material for: Population and allelic variation of A-to-I RNA editing in human transcriptomes
Source: Genome Biol. 2017 Jul 28;18:143. doi: 10.1186/s13059-017-1270-7 (PMC5532815; doi:10.1186/s13059-017-1270-7)
Supplement: Supplementary file 4 — List of ASED RNA editing sites with associated SNPs. (XLSX 45 kb) [file 13059_2017_1270_MOESM4_ESM.xlsx]

## Sheet: TableS3
Additional file 4: Table S3. List of ASED RNA editing sites with associated SNPs.
site	CEU	FIN	GBR	TSI	YRI
chr10:101992783	NA	NA	NA	NA	rs75790281
chr10:101992793	NA	NA	NA	NA	rs75790281
chr10:114209727	NA	NA	NA	NA	rs7476679
chr10:73994762	rs6480601	NA	NA	NA	NA
chr10:75010092	NA	NA	rs12257322	NA	NA
chr10:75537496	NA	NA	NA	NA	rs115512753
chr10:82196082	rs10887872	NA	NA	NA	NA
chr10:96372427	NA	rs112794192	rs112794192	NA	NA
chr11:108237818	NA	NA	rs227091	NA	rs227091
chr11:108237819	NA	NA	rs227091	NA	NA
chr11:108237832	rs227091	rs227091	rs227091	NA	NA
chr11:108237844	NA	NA	NA	NA	rs227091
chr11:108237854	NA	rs227091	NA	NA	NA
chr11:118619352	NA	rs2004781	rs2004781	rs2004781	NA
chr11:125480408	NA	rs66730550	NA	NA	rs66730550
chr11:125526125	rs567889	rs567889	rs567889	rs567889	rs567889
chr11:125526139	rs567889	rs567889	rs567889	rs567889	rs567889
chr11:125526166	NA	rs60531419	NA	NA	NA
chr11:126166576	rs1695741	rs1695741	rs1695741	NA	rs1695741
chr11:61616981	rs174590	rs174590	NA	NA	rs174590
chr11:65542045	NA	NA	NA	NA	rs2508301
chr11:65542058	NA	NA	NA	rs2508301	NA
chr11:9771768	NA	NA	NA	NA	rs415895
chr11:9771777	NA	NA	NA	NA	rs6483658
chr12:109178964	NA	NA	NA	NA	rs2003242
chr12:109178972	NA	rs2003242	NA	rs2003242	rs3741779
chr12:120898999	NA	rs526176	NA	NA	NA
chr12:120899075	NA	NA	rs526176	NA	NA
chr12:120899168	NA	NA	NA	rs73221372	NA
chr12:120899174	rs73221372	rs73221372	NA	NA	NA
chr12:121139524	NA	NA	NA	NA	rs114453506
chr12:124146095	NA	NA	NA	NA	rs115048185
chr12:125268191	NA	rs838888	NA	NA	NA
chr12:133297904	NA	rs7486982	NA	NA	NA
chr12:133297956	rs7486982	rs7486982	NA	rs7486982	NA
chr12:133298095	NA	NA	NA	rs7486982	NA
chr12:133298423	rs4883606	NA	rs201902442	NA	NA
chr12:133298938	NA	NA	NA	rs11147017	NA
chr12:133346586	NA	rs7961030	NA	NA	NA
chr12:133346628	NA	rs7961030	NA	rs1043124	NA
chr12:24969821	rs7134734	NA	NA	rs6487421	NA
chr12:57124357	rs148733635	NA	NA	NA	NA
chr12:60177526	NA	NA	NA	rs61174819	rs61052111
chr12:60177533	NA	NA	rs61174819	rs10784000	rs61052111
chr12:69237043	NA	NA	NA	NA	rs74099445
chr12:69237509	NA	NA	NA	rs2870821	NA
chr12:69237529	NA	NA	NA	NA	rs11177390
chr12:69243364	NA	NA	NA	rs143189866	NA
chr12:72096325	NA	NA	NA	NA	rs7302815
chr12:8116674	NA	ss1388057982	ss1388057982	NA	NA
chr12:9844871	ss1388111288	NA	ss1388111300	ss1388111300	ss1388111304
chr12:98942886	rs28535939	NA	NA	NA	NA
chr12:98943033	rs28535939	NA	NA	NA	NA
chr12:98943187	NA	NA	NA	NA	rs112838469
chr12:98943201	NA	NA	NA	NA	rs112838469
chr12:98943202	rs112838469	rs112838469	rs112838469	rs112838469	rs112838469
chr12:98943214	NA	NA	rs112838469	NA	rs112838469
chr12:99127447	NA	NA	rs12829605	NA	NA
chr13:111547758	rs11618215	rs11618215	rs11618215	rs11618215	rs11618215
chr13:111547773	NA	NA	rs11618215	rs11618215	rs11618215
chr13:111549743	rs1134348	rs1134348	NA	rs9521984	NA
chr13:21949107	NA	rs3759472	NA	NA	NA
chr13:30941824	NA	rs9578168	NA	NA	NA
chr13:31021571	NA	NA	NA	NA	rs17074612
chr14:106134726	rs61984785	NA	NA	rs12890621	NA
chr14:106134738	rs10144428	rs17841087	rs10144746	rs10144746	NA
chr14:106552397	NA	rs28574945	NA	NA	NA
chr14:106791130	NA	NA	NA	NA	rs139093355
chr14:20834492	NA	NA	NA	NA	rs75543112
chr14:20835057	NA	NA	NA	NA	rs1713418
chr14:20835095	NA	NA	NA	NA	rs75747313
chr14:20919548	NA	NA	rs3120068	rs3120065	rs3120068
chr14:20919558	NA	NA	NA	rs938883	rs3120066
chr14:21928501	NA	NA	rs56310285	NA	NA
chr14:35495629	rs377370803	rs377370803	rs1955437	rs377370803	rs1955437
chr14:50712778	rs7157035	NA	NA	NA	NA
chr14:53109732	rs35738167	rs35738167	rs35738167	rs35738167	rs35738167
chr14:53109823	rs35738167	NA	NA	NA	rs35738167
chr14:53242630	NA	NA	rs117071043	rs117071043	NA
chr14:53242639	NA	NA	NA	NA	rs114654341
chr14:53242768	NA	rs1140039	NA	NA	NA
chr14:53242859	NA	rs1140039	NA	rs1140039	NA
chr14:55834418	rs3783648	NA	NA	NA	NA
chr14:64948936	rs10133848	rs10145001	rs10145005	rs10147522	NA
chr14:75202372	NA	NA	NA	NA	rs77394285
chr14:75202412	NA	NA	NA	NA	rs77394285
chr14:92585206	NA	NA	NA	rs7143401	NA
chr14:92585218	NA	NA	NA	rs7152429	NA
chr14:92585231	NA	NA	NA	NA	rs10135661
chr14:92585235	NA	rs7152429	NA	NA	NA
chr15:32811630	NA	rs77195653	NA	NA	NA
chr15:34523463	rs59091709	rs59712831	NA	NA	NA
chr15:34523556	rs191826889	rs191826889	NA	rs59712831	NA
chr15:40954871	NA	NA	rs35684277	NA	NA
chr15:40955060	rs35684277	rs35684277	rs35684277	rs35684277	rs115035313
chr15:40955067	rs35684277	NA	NA	rs35684277	rs35684277
chr15:41597577	NA	NA	rs28643296	NA	NA
chr15:41597647	NA	NA	rs28643296	rs28643296	rs28643296
chr15:41597656	NA	NA	NA	NA	rs28643296
chr15:41597657	rs28643296	rs28643296	rs28643296	rs28643296	rs28643296
chr15:41597669	NA	NA	rs28643296	rs28643296	rs28643296
chr15:42824469	NA	NA	NA	NA	rs73404763
chr15:42824495	NA	NA	NA	rs1060265	rs73404763
chr15:45025285	rs14711	NA	NA	NA	NA
chr15:45025298	NA	NA	NA	NA	rs14711
chr15:45025335	NA	NA	rs12441662	NA	rs12441662
chr15:50660995	NA	rs28450641	NA	NA	NA
chr15:50661863	NA	NA	NA	rs12917303	NA
chr15:50661883	NA	NA	NA	rs12917303	NA
chr15:50997277	NA	rs12437783	NA	NA	NA
chr15:50997305	NA	rs12437803	rs12437803	NA	NA
chr15:50997456	NA	NA	rs12437783	NA	NA
chr15:55609650	NA	NA	NA	rs28685005	NA
chr15:64446973	rs895885	rs895885	rs895885	rs895885	rs895885
chr15:64446982	rs62024246	rs62024246	rs62024246	rs62024246	NA
chr15:64447079	NA	rs895885	NA	NA	NA
chr15:65442476	rs2946667	NA	rs12909981	NA	NA
chr15:85185869	NA	NA	rs11073613	NA	NA
chr16:11025075	NA	NA	NA	NA	rs113207029
chr16:11929483	NA	NA	NA	NA	rs35692399
chr16:15794372	rs1180588	rs8048427	rs8048427	rs1180588	rs8048427
chr16:15794373	rs1180588	rs8048427	rs1180588	rs1180588	rs1180588
chr16:15794542	rs8048427	NA	NA	NA	NA
chr16:15794838	NA	NA	NA	NA	rs141621765
chr16:15795022	NA	NA	rs8048427	NA	NA
chr16:15795035	rs8048427	rs8529	rs8529	rs8048427	rs8048427
chr16:15795039	NA	NA	NA	NA	rs111313600
chr16:15795043	rs1180588	rs8529	NA	NA	NA
chr16:15795100	rs8048427	rs8529	rs1180588	NA	rs8529
chr16:27462022	NA	NA	rs2096	NA	NA
chr16:27462033	NA	NA	NA	rs3093412	NA
chr16:27462043	rs2096	rs2239929	NA	NA	rs2239929
chr16:29678874	NA	NA	NA	rs112774415	NA
chr16:29678916	NA	NA	NA	rs112774415	NA
chr16:29678946	NA	NA	NA	rs112804090	NA
chr16:29679052	NA	NA	NA	NA	rs11859915
chr16:29679886	NA	NA	rs12928754	rs12928754	NA
chr16:29679889	NA	NA	NA	rs12932957	NA
chr16:29679901	NA	rs12928754	NA	NA	rs12932957
chr16:29679978	NA	NA	rs12928754	rs12932957	rs12932957
chr16:29679990	rs12928754	rs12928754	rs12928754	rs12928754	rs12928754
chr16:29679991	rs12928754	rs12929333	rs12929333	rs12928754	rs12928754
chr16:29680004	rs12929333	NA	rs12932957	rs12928754	NA
chr16:29680020	NA	NA	rs12932957	NA	NA
chr16:29680021	NA	NA	NA	rs12929333	NA
chr16:29680031	rs12928754	rs12932957	rs12932957	rs12932957	rs12928754
chr16:29680034	rs12932957	NA	rs12932957	rs12928754	rs12928754
chr16:29680254	rs12932957	NA	NA	rs12928754	NA
chr16:29680259	NA	NA	rs12932957	NA	NA
chr16:29680262	NA	NA	rs12932957	NA	NA
chr16:29680268	rs12932957	rs12932957	rs12932957	rs12932957	rs12928754
chr16:29680287	NA	rs12929333	NA	NA	NA
chr16:29680358	NA	rs12929333	rs12929333	NA	NA
chr16:29680363	NA	NA	rs12929333	NA	NA
chr16:29680366	rs12929333	rs12929333	NA	rs12929333	rs12929333
chr16:29680371	NA	NA	rs12928754	NA	NA
chr16:29680390	rs12932957	rs12928754	rs12932957	rs12932957	rs114976410
chr16:29680394	rs12929333	rs12929333	rs12929333	rs12929333	rs12929333
chr16:29681559	NA	NA	NA	NA	rs149837033
chr16:29681560	NA	NA	NA	NA	rs149837033
chr16:29681565	NA	NA	NA	NA	rs139973994
chr16:29681659	NA	NA	NA	rs62059024	NA
chr16:29681667	rs62059024	rs62059023	rs62059024	NA	rs62059023
chr16:29681690	rs62059023	NA	rs62059023	rs62059023	NA
chr16:29681695	NA	NA	rs62059024	NA	NA
chr16:29681722	NA	rs62059023	rs62059024	rs62059023	rs62059024
chr16:29681760	NA	NA	NA	NA	rs62059023
chr16:29681780	NA	rs62059023	NA	NA	NA
chr16:30392008	NA	NA	NA	rs75460591	NA
chr16:31133324	NA	NA	NA	NA	rs112442579
chr16:31134087	NA	rs60996860	NA	NA	NA
chr16:48386295	NA	NA	NA	NA	rs114279889
chr16:48386302	NA	NA	NA	NA	rs114279889
chr16:56974790	NA	rs3903056	NA	rs3903056	NA
chr16:69357326	rs9923260	NA	rs9923260	rs9931701	NA
chr16:74698531	rs4887783	NA	NA	NA	NA
chr16:75479310	rs59347518	rs59347518	rs59347518	NA	NA
chr16:75479322	rs59347518	rs59347518	rs59347518	rs59347518	rs59347518
chr16:75479331	rs35683383	rs59347518	rs59347518	NA	NA
chr16:75479468	rs2161684	rs35683383	rs34996006	rs35683383	rs34996006
chr16:75479470	rs34996006	rs35683383	rs2161684	rs8054557	rs34996006
chr16:75479484	NA	rs59347518	NA	NA	NA
chr16:75480010	NA	NA	NA	NA	rs7186825
chr16:75480021	NA	NA	rs40217	NA	NA
chr16:81014384	NA	rs2244452	NA	NA	NA
chr16:81063134	NA	NA	NA	rs2602429	NA
chr16:81063144	NA	rs143842885	NA	NA	NA
chr16:88785189	NA	rs113385327	NA	NA	NA
chr16:88785208	NA	NA	NA	rs113385327	NA
chr16:88785244	rs79311053	rs113385327	rs113385327	NA	rs79311053
chr16:89629906	rs3211568	rs3211568	rs13380730	rs57775530	rs13380730
chr16:89629907	NA	rs3211569	NA	NA	NA
chr16:89630026	rs12709088	rs3211567	rs3211569	rs3211567	rs12709089
chr16:89630087	NA	NA	NA	rs12709088	NA
chr16:9200266	NA	NA	rs9928759	NA	rs13333477
chr17:28513162	rs1128156	rs1128156	NA	rs1128156	NA
chr17:3577365	NA	NA	rs1063497	NA	NA
chr17:3577459	NA	rs160587	NA	NA	NA
chr17:3577460	NA	NA	NA	NA	rs150848
chr17:3577558	NA	rs150848	rs150848	NA	rs150848
chr17:3578439	NA	NA	rs149592	NA	NA
chr17:3578508	NA	rs178463	rs149592	rs222759	rs160585
chr17:3578513	rs178463	NA	rs178463	rs222762	NA
chr17:3578607	NA	NA	NA	rs222761	NA
chr17:3578615	NA	NA	rs149592	NA	NA
chr17:35838076	rs2269838	NA	rs117936082	NA	NA
chr17:35838116	rs117936082	NA	NA	NA	NA
chr17:35875596	NA	rs17696979	NA	NA	NA
chr17:35877152	rs12602776	NA	rs12602776	rs12602776	NA
chr17:35877155	NA	NA	NA	rs79356259	rs12602776
chr17:37916790	rs3764354	NA	rs3764354	NA	NA
chr17:37916814	rs3764354	rs3764354	rs3764354	rs3764354	NA
chr17:37916827	NA	rs3764354	NA	NA	NA
chr17:37916849	NA	NA	rs3764354	NA	NA
chr17:37916850	rs3764354	rs3764354	rs3764354	NA	NA
chr17:37916858	NA	NA	rs4795381	NA	NA
chr17:37917297	NA	NA	NA	NA	rs77905879
chr17:37918139	NA	NA	NA	NA	rs9909432
chr17:419692	NA	NA	NA	NA	rs113308138
chr17:5110863	NA	rs150588376	rs150588376	NA	NA
chr17:5110905	NA	rs150588376	rs150588376	NA	NA
chr17:5112494	NA	NA	NA	NA	rs1176628
chr17:5390997	NA	NA	rs7218803	NA	NA
chr17:57279068	NA	NA	NA	NA	rs150002722
chr17:57281513	NA	rs2877946	NA	NA	NA
chr17:57281636	rs12449518	rs6503904	rs67659260	rs6503904	rs2333462
chr17:73886004	rs58976230	rs58976230	rs58976230	NA	NA
chr17:76156804	rs62079086	NA	NA	NA	NA
chr17:76419057	NA	NA	rs72903315	NA	NA
chr17:76419079	NA	NA	NA	NA	rs8067560
chr17:78294183	rs6565667	NA	rs7503136	NA	NA
chr17:79648369	NA	NA	NA	NA	rs1134381
chr17:79648370	NA	rs1134381	NA	NA	rs1134381
chr18:56419451	NA	NA	NA	NA	rs8098177
chr18:56419783	NA	rs4940750	NA	NA	rs4940750
chr18:77916484	NA	rs4799138	rs4799138	rs9635878	NA
chr19:11257185	rs113185784	NA	NA	NA	NA
chr19:11257198	NA	NA	NA	NA	rs149442147
chr19:11257199	NA	NA	NA	rs140943693	NA
chr19:11257252	rs113185784	NA	rs79668907	rs113185784	NA
chr19:11257260	rs2116896	NA	rs74180170	NA	rs79668907
chr19:11561383	NA	NA	NA	NA	rs4804598
chr19:13883897	NA	NA	NA	NA	rs112694173
chr19:13883938	NA	NA	NA	NA	rs1128028
chr19:13884176	rs1559152	NA	NA	NA	NA
chr19:13884319	NA	NA	rs1559152	NA	NA
chr19:13884408	NA	NA	NA	NA	rs1559153
chr19:13884572	NA	NA	NA	NA	rs1559153
chr19:13884613	rs1559152	NA	NA	NA	NA
chr19:13884637	NA	NA	rs1044747	NA	NA
chr19:13884725	rs1559152	rs1559153	rs1559153	rs1128030	rs1128030
chr19:13884726	NA	rs1044733	rs1128030	rs1044733	rs1128030
chr19:13884742	rs1044733	rs1128028	rs1128030	rs1128030	rs1128030
chr19:13884748	NA	rs1128028	rs1044733	NA	rs1128030
chr19:14721449	NA	NA	rs6511944	NA	NA
chr19:1589114	NA	NA	NA	NA	rs8111084
chr19:16661486	NA	NA	NA	rs55651939	NA
chr19:17525422	NA	rs10420449	rs12972417	NA	NA
chr19:17525423	rs10422271	rs10420713	rs10420449	NA	rs10416855
chr19:17525434	rs10420449	rs10420713	NA	rs12972417	rs10422271
chr19:17525449	rs12972417	rs10422271	NA	rs10420449	NA
chr19:17525845	NA	NA	rs12972417	NA	NA
chr19:18284747	rs2241089	rs2241089	rs273265	rs2241089	rs2241089
chr19:18477781	NA	rs11881403	NA	NA	NA
chr19:18477803	NA	NA	NA	rs11881403	NA
chr19:18477813	NA	rs11881403	NA	rs11881403	rs11881403
chr19:18477815	rs11881403	rs11881403	rs11881403	rs11881403	rs11881403
chr19:18477851	NA	NA	rs11881403	NA	NA
chr19:18477915	rs10408732	NA	rs10408732	rs10408732	NA
chr19:18479129	NA	NA	rs28568614	NA	NA
chr19:18671053	rs2058077	NA	NA	NA	NA
chr19:18671056	NA	NA	NA	rs2058077	NA
chr19:18671086	NA	NA	NA	NA	rs10416272
chr19:18671092	NA	rs2058077	NA	NA	NA
chr19:2077141	NA	NA	NA	NA	rs62128368
chr19:20824450	NA	rs9917105	rs9917105	rs4809083	rs9917099
chr19:21305301	NA	NA	rs10405406	NA	NA
chr19:21307935	NA	rs113468038	NA	NA	NA
chr19:21474941	NA	rs28688205	rs28688205	rs28688205	NA
chr19:21722323	NA	NA	NA	rs7507813	NA
chr19:23438542	NA	NA	rs295356	NA	NA
chr19:35822502	NA	rs11670171	NA	NA	rs11670171
chr19:35902181	rs113814241	NA	NA	NA	NA
chr19:36260906	NA	rs56693576	rs56693576	NA	NA
chr19:36260907	NA	rs57770499	NA	NA	NA
chr19:36260990	NA	NA	NA	NA	rs57770499
chr19:38123816	rs7253174	rs7254170	rs7254170	rs7253174	NA
chr19:39358858	NA	NA	NA	NA	rs11881837
chr19:46052908	rs79660166	rs79660166	rs79660166	NA	rs79660166
chr19:46052911	rs62109650	rs62109650	rs62109650	NA	NA
chr19:46052915	NA	rs4802261	rs62109650	NA	NA
chr19:46052917	NA	rs4802261	NA	NA	NA
chr19:46052931	NA	NA	NA	NA	rs147972697
chr19:4653300	rs4806994	NA	NA	NA	NA
chr19:4653426	NA	rs9783964	NA	NA	NA
chr19:4653427	NA	NA	rs9783964	NA	NA
chr19:48753098	NA	NA	NA	rs12984859	rs12984612
chr19:48759084	NA	NA	NA	rs7254278	NA
chr19:48760938	NA	NA	rs10412609	NA	NA
chr19:51305797	NA	rs3745526	NA	NA	NA
chr19:53206673	rs55754343	rs55754343	NA	NA	NA
chr19:53207117	NA	rs34312893	rs7257459	rs7256428	NA
chr19:53914417	rs7253508	NA	NA	NA	NA
chr19:53997689	NA	NA	NA	NA	rs10423700
chr19:54708333	NA	rs34868797	NA	NA	NA
chr19:58372069	NA	NA	NA	NA	rs10425572
chr19:58375224	NA	NA	NA	NA	rs5029044
chr19:58375707	rs66515265	rs66515265	rs66515265	rs66515265	rs66515265
chr19:58375736	rs10422548	rs10422548	NA	NA	NA
chr19:58378232	NA	NA	NA	NA	rs115810134
chr19:58774627	NA	rs260464	NA	NA	NA
chr19:58774706	rs260464	NA	NA	NA	NA
chr19:58774742	NA	NA	NA	NA	rs166343
chr19:5909783	NA	NA	rs420458	NA	NA
chr19:5909784	rs7260578	NA	NA	NA	NA
chr19:6441862	NA	NA	NA	NA	rs77096498
chr19:6456002	NA	NA	NA	NA	rs8103745
chr19:6583695	rs7248446	NA	NA	NA	NA
chr19:6583707	NA	rs2883472	rs7248446	rs2883472	rs7248446
chr19:6583708	NA	rs7248446	rs2354574	NA	NA
chr19:6583734	rs2354573	NA	rs2883472	rs2883473	rs7248446
chr19:6583964	NA	NA	NA	rs112136162	NA
chr19:6583968	NA	NA	rs2883473	NA	NA
chr19:6584264	NA	rs112136162	NA	NA	NA
chr19:6584276	rs2883473	NA	NA	rs2883473	rs2883473
chr19:6584339	NA	rs427003	NA	rs112136162	rs7253697
chr19:6584355	NA	NA	NA	rs62123187	NA
chr19:6584361	rs112136162	NA	NA	NA	NA
chr19:6584470	NA	NA	NA	NA	rs10419121
chr19:6584471	NA	rs10418366	NA	NA	rs10418366
chr19:6584614	NA	NA	NA	NA	rs112136162
chr19:6584626	NA	rs112136162	NA	rs7252187	rs2059154
chr19:6584794	NA	rs10418366	NA	NA	NA
chr19:6585065	NA	rs10418366	rs10419121	rs10424393	rs10418366
chr19:6585783	NA	NA	NA	NA	rs145268592
chr19:6585850	NA	NA	rs427003	NA	NA
chr19:7758651	NA	rs35414721	NA	NA	NA
chr19:7759168	NA	NA	rs12459736	NA	NA
chr19:7759183	NA	rs12462856	NA	NA	NA
chr19:7759225	NA	NA	rs12461454	NA	rs12460997
chr19:7760568	rs12460997	NA	NA	rs34597687	NA
chr19:7760623	rs11668338	NA	rs62110737	NA	NA
chr19:7760751	rs11260016	rs62110738	NA	NA	NA
chr19:9672436	NA	rs73006358	rs73006358	rs73006358	rs9676336
chr1:10517276	rs11121572	rs11121572	rs11121572	rs11121572	NA
chr1:10517300	rs11121572	rs11121572	rs11121572	rs11121572	NA
chr1:10517314	NA	NA	NA	rs11121572	NA
chr1:10520258	NA	NA	NA	NA	rs145405906
chr1:109606337	NA	rs28663119	NA	NA	NA
chr1:145688983	NA	NA	NA	NA	rs2873671
chr1:145689028	NA	NA	NA	NA	rs2873671
chr1:150281203	rs1260396	rs1260396	rs471464	NA	NA
chr1:151847110	NA	NA	NA	NA	rs12045899
chr1:1595025	NA	NA	NA	NA	rs113078172
chr1:1595180	NA	NA	NA	NA	rs4313339
chr1:160967816	NA	NA	NA	NA	rs61255284
chr1:160967891	NA	rs836	NA	NA	NA
chr1:1660850	NA	NA	NA	rs1061884	rs28533560
chr1:1660855	NA	NA	NA	rs1061884	rs1061884
chr1:1660872	NA	NA	rs1061884	NA	NA
chr1:1660887	rs1061884	rs1061884	rs1061884	rs1061884	rs1061884
chr1:1660892	NA	NA	rs1061884	NA	NA
chr1:1660916	rs1061884	NA	rs1061884	rs1061884	NA
chr1:1660944	NA	NA	rs1972183	NA	NA
chr1:1660948	NA	NA	rs1972183	NA	NA
chr1:1660957	rs1972183	NA	rs1972183	rs1972183	NA
chr1:1660958	NA	rs1972183	rs1972183	NA	NA
chr1:168218494	NA	rs11799946	NA	NA	NA
chr1:179042905	NA	NA	NA	NA	rs79542318
chr1:179326295	rs56149964	NA	NA	rs7537139	NA
chr1:179326296	rs7536854	rs7548288	rs56149964	rs7537139	NA
chr1:179326314	rs7536854	NA	rs56149964	rs7537139	NA
chr1:179326588	rs41310929	rs41308413	rs41310929	rs41310929	rs41310929
chr1:179326908	NA	NA	NA	rs112694932	rs112694932
chr1:179327008	rs45471092	rs45471092	rs45471092	rs7537139	rs45471092
chr1:179327010	rs7537139	rs45471092	rs7537139	rs7537139	rs72717520
chr1:179327011	rs7537139	rs45471092	rs7537139	rs45471092	rs45471092
chr1:184761188	rs492126	rs492126	rs492126	rs492126	rs682331
chr1:184762487	NA	NA	NA	NA	rs7520163
chr1:184762524	NA	NA	NA	NA	rs111950921
chr1:184762590	NA	rs492126	NA	NA	NA
chr1:19585493	rs761305	NA	NA	rs761305	NA
chr1:19585507	NA	NA	rs761305	NA	NA
chr1:19585519	rs761305	rs761305	rs761305	rs9426685	NA
chr1:19585553	rs761305	rs761305	rs761305	rs9426686	NA
chr1:19585554	NA	NA	NA	rs9426684	NA
chr1:19586458	NA	NA	NA	NA	rs1063986
chr1:201486416	NA	NA	NA	NA	rs74136635
chr1:203746498	rs4950990	NA	NA	NA	NA
chr1:203746501	NA	NA	rs4950990	NA	NA
chr1:204521550	NA	NA	NA	NA	rs72644181
chr1:204525548	rs10900598	NA	rs10900598	rs10900598	NA
chr1:204525571	rs10900598	NA	rs10900598	rs10900598	NA
chr1:204525593	rs10900598	NA	NA	rs10900598	NA
chr1:204525647	rs10900598	NA	NA	NA	NA
chr1:204526648	NA	NA	rs12118859	NA	NA
chr1:204526704	rs12118859	rs12118859	rs12118859	rs12118859	NA
chr1:204526727	rs1046874	rs12118859	NA	rs1046874	NA
chr1:207943187	NA	NA	rs11118556	NA	NA
chr1:207943188	NA	NA	rs11118556	NA	NA
chr1:20978451	rs150466875	rs150466875	rs150466875	NA	NA
chr1:20978457	rs150466875	rs150466875	rs1573132	rs150466875	NA
chr1:220231484	NA	NA	NA	NA	rs140290266
chr1:224380498	NA	NA	NA	NA	rs1810346
chr1:28566349	NA	NA	NA	rs580114	NA
chr1:28825433	rs12141672	NA	NA	NA	NA
chr1:28836973	NA	NA	NA	NA	rs41266185
chr1:31989230	NA	NA	rs7517643	NA	NA
chr1:31992991	NA	NA	rs7522589	NA	rs7522589
chr1:31992996	NA	rs7553483	rs7553483	rs7522589	rs7522589
chr1:33150642	NA	NA	rs398500	NA	rs634717
chr1:36067821	NA	NA	NA	rs12082263	NA
chr1:36067838	NA	NA	NA	NA	rs12082263
chr1:36067876	NA	rs12082263	NA	NA	NA
chr1:36068210	NA	NA	NA	NA	rs141005236
chr1:36068243	NA	NA	NA	NA	rs141005236
chr1:3697057	rs17411356	NA	rs8379	rs17411356	NA
chr1:38326643	NA	rs1136990	NA	rs1136990	NA
chr1:38326661	rs1136990	rs1136990	rs1136990	rs1136990	rs1136990
chr1:38326680	rs1136990	NA	NA	NA	NA
chr1:38326683	rs1136990	NA	NA	NA	rs1136990
chr1:38326700	rs1136990	NA	rs1136994	NA	NA
chr1:38326796	NA	NA	rs1136990	NA	NA
chr1:38327457	rs12759400	rs3843	rs3843	rs3843	rs12759400
chr1:38327584	NA	rs3843	NA	NA	rs9660231
chr1:662647	NA	NA	NA	rs61769339	NA
chr1:9163285	NA	NA	rs1974062	rs1974062	NA
chr1:9163290	NA	rs1974062	NA	rs1974062	NA
chr1:9163319	NA	rs1974062	NA	NA	NA
chr1:9163334	NA	rs1974063	NA	NA	NA
chr1:9328046	NA	NA	rs12314	NA	NA
chr1:9328074	NA	rs12314	NA	NA	NA
chr1:9328092	rs57355294	NA	rs57355294	NA	NA
chr1:9328102	NA	rs57355294	rs57355294	NA	rs57355294
chr1:9328213	NA	rs57355294	rs9434747	NA	rs9434747
chr20:17943119	NA	rs753213	NA	NA	NA
chr20:25427805	NA	rs6050623	NA	rs6037121	NA
chr20:25427815	NA	rs6050626	NA	rs6050623	rs6050626
chr20:25428294	rs6037121	rs6037121	rs1047171	rs6037121	rs6050626
chr20:25428308	NA	NA	rs6050626	NA	NA
chr20:25428320	NA	NA	NA	rs6050626	rs6050623
chr20:25428646	NA	NA	NA	rs1047171	rs144919137
chr20:25428669	NA	NA	NA	NA	rs1047171
chr20:25428724	NA	rs1047171	NA	NA	NA
chr20:25428750	NA	rs6037121	NA	NA	NA
chr20:3849777	NA	NA	rs6515831	NA	NA
chr20:3851551	NA	NA	rs34419413	rs34419413	NA
chr20:3851645	rs34419413	NA	NA	rs34419413	NA
chr20:3851657	rs6515831	NA	NA	NA	NA
chr20:3853005	NA	NA	rs148388100	NA	NA
chr20:3909319	NA	NA	rs241599	NA	NA
chr20:43706101	NA	NA	NA	NA	rs6031978
chr20:44513263	rs59782893	NA	NA	NA	NA
chr20:44513275	NA	NA	rs59782893	rs6094223	NA
chr20:49494146	rs4809813	NA	NA	NA	NA
chr20:54963816	NA	rs1047972	NA	NA	NA
chr20:5570158	NA	NA	NA	NA	rs6038214
chr20:5978142	NA	rs1910492	NA	NA	NA
chr20:5980697	rs6053817	rs6053817	rs6053817	rs6053817	rs6053817
chr20:61483299	rs2294996	rs7271619	rs6062712	NA	NA
chr21:34636204	NA	NA	rs17860264	NA	NA
chr21:34637225	NA	NA	NA	rs3191758	NA
chr21:34821119	NA	NA	rs1044218	NA	NA
chr21:42819762	NA	NA	NA	rs468699	NA
chr21:42819840	NA	NA	NA	rs35267802	NA
chr21:42819908	rs468699	rs35267802	rs8133682	rs8133682	NA
chr21:42819930	rs8133682	NA	NA	NA	NA
chr21:42819939	NA	rs468699	rs35267802	rs8133682	NA
chr21:42820478	NA	NA	NA	NA	rs56348832
chr21:44263636	NA	NA	rs9976269	NA	NA
chr21:44266728	NA	NA	NA	NA	rs9975526
chr21:45644472	rs8127114	rs8127114	NA	rs8127114	rs8127114
chr22:18572597	NA	NA	NA	NA	rs146739242
chr22:18572650	NA	NA	NA	NA	rs146739242
chr22:24970570	NA	NA	rs9830	NA	NA
chr22:36055913	NA	rs151111142	NA	NA	rs150243109
chr22:36055916	NA	rs59358831	NA	NA	rs59358831
chr22:36055974	NA	NA	NA	NA	rs59358831
chr22:36055979	NA	NA	NA	NA	rs151111142
chr22:36055987	NA	NA	NA	NA	rs59358831
chr22:36056732	rs5750146	rs5750146	rs5750146	rs5750146	rs5750146
chr22:36057355	NA	NA	NA	NA	rs5755832
chr22:36662374	NA	NA	NA	rs9610473	NA
chr22:36662688	rs62233843	rs62233843	rs62233843	rs62233843	rs62233843
chr22:36662696	rs140768119	rs5750246	rs140768119	rs66473469	NA
chr22:36662697	rs9610474	rs140768119	rs5750246	rs9610474	NA
chr22:36662740	NA	NA	rs5750246	rs5750246	NA
chr22:36662774	rs5750246	NA	NA	NA	NA
chr22:36662789	NA	NA	rs5750246	NA	NA
chr22:36662804	NA	rs5750246	NA	rs150349831	NA
chr22:36662830	NA	rs150349831	NA	NA	NA
chr22:36662871	NA	rs150349831	NA	NA	NA
chr22:39414754	rs1139721	rs1139721	rs1139721	rs1139721	rs1139721
chr22:39414772	NA	NA	NA	NA	rs112120857
chr22:39414822	rs7584	rs5757423	NA	NA	NA
chr22:39414876	NA	NA	NA	NA	rs112120857
chr22:39414900	rs5757423	rs7584	NA	NA	NA
chr22:39414912	rs7584	rs5757423	rs5757423	rs5757423	rs5757423
chr22:39414923	rs5757423	rs7584	rs5757423	rs7584	rs5757423
chr22:39415867	NA	NA	NA	NA	rs5757423
chr22:39415885	NA	rs5757423	rs5757424	rs5757423	NA
chr22:39415905	rs5757424	rs5757424	rs5757424	rs5757424	rs5757424
chr22:39415911	rs5757424	NA	NA	rs5757424	rs5757424
chr22:39429068	NA	rs5995659	NA	NA	NA
chr22:39429656	rs5750723	rs5750723	rs5750723	rs5750723	NA
chr22:39429674	NA	NA	NA	rs5750723	NA
chr22:39449011	NA	NA	NA	NA	rs146733538
chr22:39449091	NA	rs5757453	rs6001402	NA	NA
chr22:39449092	rs5757451	rs5757453	rs5757453	rs5757452	rs5757452
chr22:39449466	NA	NA	NA	rs5750734	NA
chr22:39449499	rs5750734	rs5750735	rs5750735	rs5750734	rs5750734
chr22:39449505	rs5750735	rs5750734	rs5750734	rs5750734	rs5750734
chr22:39449540	NA	rs5750734	NA	NA	NA
chr22:44566103	NA	NA	NA	NA	rs139100
chr22:44566128	NA	NA	NA	rs139100	NA
chr22:45736867	NA	rs1044742	NA	NA	NA
chr2:113962819	rs68090726	rs68090726	rs68090726	rs68090726	rs68090726
chr2:114466200	NA	rs58473055	rs58473055	NA	NA
chr2:128601583	NA	rs11688522	NA	NA	rs12692069
chr2:128601628	NA	NA	NA	rs11688522	NA
chr2:128602339	NA	rs6746537	NA	rs6746537	NA
chr2:128602365	rs6746537	NA	rs6746537	NA	NA
chr2:128602366	rs72848835	NA	NA	NA	NA
chr2:128603035	NA	NA	rs77758280	NA	NA
chr2:128603611	rs72848836	NA	rs72848837	rs72848837	NA
chr2:128603612	NA	NA	rs72848836	NA	NA
chr2:191799592	rs60202309	rs60202309	rs60202309	rs60202309	rs60202309
chr2:198355381	NA	rs11676748	rs11682567	rs11676748	NA
chr2:201774235	NA	rs13412214	NA	NA	NA
chr2:202028867	NA	NA	NA	NA	rs78196930
chr2:202031534	NA	NA	NA	rs9277311	NA
chr2:202082730	NA	rs3931696	NA	rs3931696	rs3851974
chr2:202082736	NA	NA	rs13006529	NA	rs3931696
chr2:202082737	NA	NA	NA	NA	rs3851974
chr2:202151362	NA	NA	NA	rs17860428	NA
chr2:20818330	NA	NA	rs3732150	NA	NA
chr2:216808330	rs150285041	rs150285041	rs150285041	rs150285041	NA
chr2:217366520	NA	NA	NA	NA	rs74616221
chr2:217366959	rs3108223	rs3108223	rs3108223	rs3108223	rs3108223
chr2:217366965	rs3108223	NA	rs3108223	NA	NA
chr2:217366970	rs3108223	NA	rs3108223	NA	NA
chr2:217366971	NA	NA	rs3108223	NA	NA
chr2:217366978	rs3108223	rs3108223	rs3108223	rs3108223	rs3108223
chr2:223424323	NA	NA	NA	NA	rs7593810
chr2:224620466	rs56270976	rs56270976	rs62185101	rs12151380	rs12694620
chr2:224620889	NA	NA	NA	rs149813262	NA
chr2:224621028	NA	rs56270976	NA	rs56270976	NA
chr2:224621803	NA	rs840368	NA	NA	NA
chr2:224621844	NA	rs10190269	rs840368	NA	rs624938
chr2:224621855	NA	NA	NA	NA	rs625353
chr2:224622035	NA	rs56270976	rs840368	rs840368	NA
chr2:224622071	rs10190269	rs840368	NA	rs10190269	NA
chr2:231030640	NA	NA	NA	rs3731723	NA
chr2:231031958	NA	NA	NA	NA	rs4973278
chr2:231032763	rs4973282	rs4973281	NA	NA	rs4973279
chr2:34947585	rs13025844	NA	NA	NA	NA
chr2:37327685	rs17020213	NA	NA	rs17020213	NA
chr2:37327698	NA	rs35978346	rs35978346	NA	NA
chr2:37327702	NA	NA	NA	NA	rs1127906
chr2:37431681	rs1137453	rs1137453	rs1137453	NA	NA
chr2:61369151	NA	NA	NA	NA	rs1665264
chr2:61369175	rs1665264	rs1729667	rs1729667	rs1665264	rs1729667
chr2:86251151	NA	NA	rs6707736	NA	NA
chr3:10192642	rs1681668	NA	NA	NA	NA
chr3:10192652	rs1681669	NA	rs1681669	rs1681668	rs1681669
chr3:10192658	rs1642741	NA	rs1642741	NA	rs1681669
chr3:10192704	rs1681669	NA	NA	rs1681669	NA
chr3:10192825	NA	NA	NA	NA	rs72563745
chr3:10193475	rs1136249	NA	rs1136249	rs1136249	NA
chr3:10194593	NA	NA	rs801913	NA	NA
chr3:10194625	NA	rs801913	NA	rs801913	NA
chr3:10194626	rs801913	rs1681669	rs801913	NA	NA
chr3:10194744	rs801913	NA	rs801913	rs801913	NA
chr3:10194841	NA	NA	NA	rs1678595	NA
chr3:14986098	rs1043911	NA	NA	NA	NA
chr3:14986137	rs1142981	NA	rs1142981	rs1142981	NA
chr3:14986399	NA	NA	NA	rs1142981	rs1142981
chr3:14986447	rs1142981	rs1142981	rs1142981	rs1142981	rs1142981
chr3:14986452	NA	rs1142981	rs1142981	rs1142981	rs1142981
chr3:14986453	rs1142981	rs1142981	rs1142981	rs1142981	rs1142981
chr3:14986471	rs1142981	rs1142981	rs1142981	rs1142981	rs1142981
chr3:15451903	NA	NA	NA	NA	rs115649215
chr3:156258283	NA	NA	rs6764265	NA	NA
chr3:156258286	rs13068904	rs6764265	rs13068904	rs13068904	NA
chr3:156258319	NA	rs9856073	NA	NA	rs3773713
chr3:156258389	rs9856073	rs9856073	rs9856073	rs9856073	rs9856073
chr3:156259229	rs1129109	rs1129109	rs9856073	rs9856073	rs1129109
chr3:156259288	rs1129094	rs6764992	rs6764992	rs6764992	NA
chr3:156259292	rs1129109	rs1129109	rs1129109	rs1129109	rs1129109
chr3:156259295	rs6764992	rs6764992	rs6764992	rs6764992	NA
chr3:156259299	NA	rs1129109	rs6764992	NA	NA
chr3:156259340	rs3773713	rs8665	rs6764992	rs6764992	NA
chr3:156259341	rs8665	rs8665	rs6764992	rs1129094	rs3773713
chr3:156259363	rs8665	rs8665	rs8665	rs1129094	rs1129094
chr3:156259367	rs8665	rs1129094	rs1129094	rs8665	rs8665
chr3:156259396	NA	NA	rs1129094	rs6764992	NA
chr3:156259406	rs3773714	rs8665	rs8665	rs8665	rs8665
chr3:179115411	rs11539416	rs10937003	NA	NA	NA
chr3:196079700	NA	NA	NA	NA	rs116656048
chr3:196461287	NA	NA	NA	rs4916542	NA
chr3:197339888	NA	NA	NA	NA	rs9834939
chr3:39450456	rs62242644	rs73060246	rs552408036	NA	NA
chr3:39450772	NA	NA	NA	rs62242644	rs73060246
chr3:39450792	NA	rs2269350	NA	NA	NA
chr3:39451533	NA	NA	rs55919861	rs55919861	NA
chr3:45721922	NA	rs147381938	NA	NA	NA
chr3:45722043	NA	NA	rs114349226	NA	NA
chr3:45722047	NA	NA	rs116631222	NA	NA
chr3:45722055	rs144910133	rs144910133	NA	NA	NA
chr3:53897998	NA	rs35041438	NA	rs35041438	rs35041438
chr4:139966810	NA	NA	NA	NA	rs117927123
chr4:139966877	NA	NA	NA	NA	rs117927123
chr4:17630699	NA	NA	NA	rs10032326	NA
chr4:17630735	NA	NA	NA	NA	rs10032326
chr4:17803604	NA	rs13116464	rs13116464	NA	NA
chr4:17803616	rs13116464	rs13116464	rs13116464	rs13116464	NA
chr4:17803617	rs13116464	rs13116464	rs13116464	rs13116464	NA
chr4:17803673	rs13116464	NA	NA	NA	NA
chr4:185228747	NA	NA	NA	NA	rs12641505
chr4:185260273	NA	NA	rs6552775	NA	NA
chr4:185260345	rs6552775	NA	NA	NA	NA
chr4:185261421	rs6850472	NA	NA	NA	NA
chr4:185262186	rs80126714	rs80126714	rs80126714	rs80126714	NA
chr4:25281351	NA	NA	rs7689780	rs7689780	NA
chr4:2940098	NA	NA	NA	NA	rs10002702
chr4:2940125	NA	NA	NA	NA	rs77476952
chr4:2940347	NA	NA	NA	NA	rs111608561
chr4:2940364	NA	rs12651499	NA	rs12651499	NA
chr4:2940365	NA	NA	NA	rs12651499	NA
chr4:2940381	NA	NA	NA	NA	rs10000927
chr4:39537157	NA	NA	NA	rs10009818	NA
chr4:39551031	rs11725195	NA	NA	rs11725195	NA
chr4:57326875	NA	NA	NA	rs149463549	NA
chr4:57327017	rs1140982	rs1140982	rs1140982	rs1140982	rs1140982
chr4:57327022	NA	rs1140982	NA	NA	rs1140982
chr4:57327087	NA	NA	NA	rs6584	NA
chr4:73923449	NA	NA	NA	NA	rs141256947
chr4:76838071	NA	NA	NA	NA	rs186653473
chr4:76838093	NA	NA	NA	NA	rs186653473
chr4:771586	rs6819857	NA	NA	rs7682244	rs6819857
chr4:771588	rs6819857	NA	rs6819857	NA	NA
chr4:772568	NA	rs34263120	NA	NA	NA
chr5:125961810	NA	NA	NA	NA	rs1142104
chr5:130495813	NA	NA	rs7448009	NA	NA
chr5:130497226	rs3864283	rs3864283	rs3864283	rs3864283	rs3864281
chr5:130497895	NA	NA	rs4644002	NA	NA
chr5:130539816	NA	rs12518055	rs12518055	rs12518079	NA
chr5:130539895	NA	NA	rs12518079	NA	NA
chr5:132029417	rs17510339	rs17510339	NA	NA	NA
chr5:132029429	NA	rs17510339	rs4705963	NA	NA
chr5:132029439	rs17510339	rs17510339	NA	rs17510339	NA
chr5:134236099	NA	NA	NA	NA	rs7728726
chr5:14716333	NA	NA	NA	NA	rs116452229
chr5:149781704	NA	NA	NA	NA	rs6877078
chr5:150647737	rs153450	rs989	NA	NA	rs989
chr5:150651557	rs34768380	NA	NA	NA	NA
chr5:156905398	NA	NA	rs11466823	rs11466823	rs11466823
chr5:156905560	NA	NA	rs11466822	NA	rs11466822
chr5:156905567	NA	rs11466822	NA	NA	NA
chr5:174955173	rs273078	NA	NA	NA	NA
chr5:174955186	rs156373	NA	rs6897275	rs273080	rs156370
chr5:174955189	rs273078	NA	NA	rs166641	rs273079
chr5:174956084	NA	NA	NA	NA	rs273080
chr5:174956487	NA	NA	NA	NA	rs273080
chr5:43381564	NA	rs7706402	rs7706402	rs7706402	rs7706402
chr5:74674921	NA	NA	rs7700468	NA	NA
chr5:74674922	rs7700468	rs7737959	rs7737959	rs7700468	NA
chr5:74674944	NA	NA	rs7700468	rs7700468	NA
chr5:79923329	NA	rs1650720	NA	rs1650720	NA
chr5:79923361	rs140111339	rs140111339	rs1650720	rs1650720	rs1650720
chr5:79923423	NA	NA	NA	rs1650720	NA
chr5:79923424	rs1650720	NA	NA	rs1650720	NA
chr5:79923430	rs1650720	rs140111339	rs1650720	rs1650720	rs1650720
chr5:79923912	NA	NA	rs372088860	rs372760398	rs1650720
chr6:116565606	NA	rs15679	NA	NA	NA
chr6:13788253	NA	rs3757254	rs3757254	rs3757254	NA
chr6:149769236	NA	NA	NA	NA	rs12195922
chr6:149770493	NA	rs60382924	NA	NA	NA
chr6:149770566	NA	NA	rs2789496	NA	NA
chr6:149912224	NA	NA	NA	NA	rs9322191
chr6:150045998	rs9479094	NA	NA	NA	NA
chr6:150046349	NA	NA	NA	NA	rs113476516
chr6:150046351	NA	NA	NA	NA	rs113476516
chr6:150046484	rs9322215	NA	NA	NA	NA
chr6:150046485	NA	NA	rs9479094	NA	NA
chr6:150046559	NA	rs9322215	rs9322215	NA	NA
chr6:150046638	NA	rs111309085	NA	NA	NA
chr6:150046673	NA	NA	rs9479094	NA	NA
chr6:150046736	NA	NA	NA	NA	rs58941321
chr6:150046741	NA	NA	NA	NA	rs58941321
chr6:160101733	NA	NA	rs10370	NA	NA
chr6:160101802	NA	rs2495280	rs2495280	NA	NA
chr6:160101805	NA	rs5746147	NA	NA	NA
chr6:32973157	rs416622	NA	NA	rs378352	NA
chr6:32973217	rs416622	rs3128936	rs416622	rs378352	NA
chr6:32973519	rs410168	rs410168	rs410168	rs410168	rs410168
chr6:32973546	NA	NA	NA	NA	rs410168
chr6:32973574	rs410168	rs410168	rs410168	rs410168	rs410168
chr6:32973575	NA	rs416622	NA	rs410168	NA
chr6:32973584	NA	NA	rs9276977	NA	NA
chr6:32973585	NA	NA	NA	NA	rs416622
chr6:32973631	rs9276976	rs9276976	rs9276976	rs9276975	NA
chr6:33269229	NA	NA	NA	NA	rs34132052
chr6:42854611	NA	rs9471940	rs9471940	NA	rs150375266
chr6:42854681	NA	NA	rs9471940	NA	NA
chr6:42856156	NA	NA	NA	NA	rs9462844
chr6:42856170	NA	NA	NA	NA	rs112992088
chr6:42856176	NA	NA	NA	NA	rs112992088
chr6:43582827	NA	NA	NA	NA	rs6899628
chr6:43584765	NA	NA	NA	rs6922830	NA
chr6:71298643	NA	NA	NA	NA	rs13213357
chr6:71298722	NA	rs189378150	NA	rs13654	NA
chr6:71298748	NA	NA	NA	rs13654	rs13654
chr6:71298807	NA	NA	NA	NA	rs1140297
chr6:71298891	NA	rs7341322	NA	NA	NA
chr6:71298923	rs13654	NA	NA	rs1140297	NA
chr6:71298968	NA	NA	NA	rs13213357	NA
chr6:71298969	NA	NA	NA	rs1140297	NA
chr6:71298986	rs7341322	rs13213357	rs1140297	NA	NA
chr6:71299049	rs7341322	NA	rs13199529	rs7341322	NA
chr6:71299052	rs1140297	NA	NA	rs7341322	NA
chr6:71299053	NA	rs7341322	rs13199529	NA	rs13199529
chr6:71299054	rs13213357	rs1140297	rs7341322	rs13199529	rs1140297
chr6:7283752	NA	NA	NA	NA	rs113336440
chr6:74133913	NA	NA	NA	NA	rs145246056
chr6:74133968	NA	rs12528418	NA	NA	rs112896527
chr6:74133990	NA	NA	rs3959830	NA	NA
chr6:74134607	rs311678	NA	rs311678	NA	NA
chr6:74134755	NA	rs45501398	NA	NA	NA
chr6:74134848	rs311679	rs311679	rs311679	rs311679	rs311679
chr6:74134855	NA	rs12528418	rs12528418	rs12528418	NA
chr6:74134871	rs311679	rs311679	rs311679	rs311679	rs311679
chr7:128097846	rs1560215	rs1560215	NA	rs1560215	NA
chr7:128100465	NA	NA	NA	rs10239919	NA
chr7:128100489	rs10239919	rs10239919	rs10239919	rs10239919	NA
chr7:128100785	NA	rs6947697	NA	NA	NA
chr7:128101095	rs12672610	NA	NA	NA	NA
chr7:128105440	NA	rs73463119	NA	NA	NA
chr7:128143593	NA	NA	rs7795494	NA	NA
chr7:128143797	NA	NA	NA	NA	rs7795494
chr7:128143842	rs62481142	NA	NA	NA	NA
chr7:128143932	rs7795494	NA	NA	NA	NA
chr7:128144814	rs113766440	rs113766440	rs113766440	rs113766440	rs113766440
chr7:128144879	rs112426857	NA	NA	NA	NA
chr7:128293328	rs62481928	NA	NA	NA	NA
chr7:128293395	NA	rs34757247	NA	NA	NA
chr7:128294130	NA	NA	NA	NA	rs34757247
chr7:128299411	rs62481938	rs4731492	rs62481938	rs4731492	rs62481938
chr7:128299758	NA	NA	NA	rs4731492	rs62481938
chr7:128299761	NA	NA	NA	rs62481938	NA
chr7:150135560	NA	rs7807994	NA	NA	NA
chr7:150135566	rs7807994	rs10231579	rs7807994	rs10261239	rs10231579
chr7:150135571	NA	rs10276994	rs13228772	NA	rs7807994
chr7:150144440	rs10276935	NA	rs10276935	rs10276935	NA
chr7:17384334	NA	NA	NA	NA	rs34925659
chr7:20177664	NA	NA	NA	rs10258424	NA
chr7:38763066	rs3207255	rs3207255	rs3207255	NA	rs17767770
chr7:38763074	NA	rs17767770	NA	NA	NA
chr7:38763200	NA	rs3207255	NA	NA	NA
chr7:38763202	rs34997080	NA	NA	NA	NA
chr7:38763212	rs73370730	NA	NA	NA	rs34997080
chr7:38764322	rs17700172	rs35843038	rs35843038	rs35843038	NA
chr7:38764340	NA	rs35843038	NA	NA	NA
chr7:38764358	rs35843038	NA	NA	NA	NA
chr7:44841928	rs17860094	rs17860094	rs17860094	rs17860094	NA
chr7:44841931	NA	NA	rs17860094	NA	NA
chr7:44841933	rs17860094	NA	NA	NA	NA
chr7:44872300	NA	NA	NA	rs7789162	NA
chr7:44872419	NA	NA	NA	NA	rs116740756
chr7:44872421	NA	rs7801994	rs1054214	NA	rs1054214
chr7:44872714	NA	rs7801994	NA	NA	NA
chr7:44872739	NA	rs12155038	NA	rs7789162	NA
chr7:44872899	rs7789162	rs7789162	rs7789162	rs7789162	rs7789162
chr7:44872904	rs7805890	rs7789162	rs7805890	rs7789162	rs7801994
chr7:44872908	NA	NA	rs7805890	NA	NA
chr7:44872928	rs7805890	rs7805890	rs7789162	rs7805890	rs7789162
chr7:44872929	rs7805890	rs7805890	rs7789162	rs7789162	rs7805890
chr7:44872970	NA	NA	NA	NA	rs7806146
chr7:44872996	rs36047398	NA	NA	NA	NA
chr7:44873059	NA	rs7789162	NA	NA	NA
chr7:44873098	NA	NA	rs7789162	NA	NA
chr7:44873106	rs12155039	NA	NA	rs12155039	rs12155039
chr7:44873107	rs7805890	rs36047398	NA	rs12155039	NA
chr7:55521968	rs815941	rs815941	rs815941	rs815941	NA
chr7:55521986	rs815941	rs815941	rs815941	rs815941	NA
chr7:56078304	NA	NA	rs4948101	NA	NA
chr7:56079064	rs145544909	rs145544909	rs71543776	NA	NA
chr7:56079073	rs145544909	NA	rs71543776	NA	NA
chr7:56079074	rs71543776	NA	rs145544909	NA	NA
chr7:56079087	NA	NA	NA	NA	rs4947534
chr7:56079100	NA	rs4947534	rs4947534	rs4947534	rs4947534
chr7:6012711	rs183503560	NA	NA	NA	NA
chr7:65619762	NA	rs10247043	NA	NA	NA
chr8:101312845	NA	NA	NA	NA	rs75646504
chr8:101312847	NA	NA	NA	NA	rs75646504
chr8:10964970	rs60921132	NA	rs34772085	rs34772085	NA
chr8:143742030	rs4736365	NA	NA	NA	NA
chr8:30536606	rs1138054	rs1138054	NA	NA	NA
chr8:38829845	NA	NA	NA	NA	rs114682204
chr8:41401289	rs11783920	NA	NA	NA	NA
chr8:41401304	NA	rs11780839	NA	NA	NA
chr8:41401538	rs11992589	NA	NA	NA	rs11992589
chr8:42876058	NA	NA	rs72647260	NA	NA
chr8:42884393	NA	rs61733908	NA	NA	NA
chr8:98741390	rs142838371	NA	NA	NA	NA
chr8:98741416	NA	NA	NA	NA	rs139488974
chr8:98741417	NA	NA	NA	NA	rs139488974
chr9:115447479	rs62575233	rs62575233	rs62575233	rs62575233	NA
chr9:115447535	NA	rs62575233	NA	NA	NA
chr9:115447580	rs62575233	rs62575233	rs62575233	rs62575233	rs74963836
chr9:123660175	NA	NA	rs7031324	NA	NA
chr9:123662546	rs10760125	NA	NA	NA	NA
chr9:139335597	rs1127152	rs1127152	rs1127152	rs1127152	rs1127152
chr9:139335623	rs1127152	NA	rs1127152	rs1127152	rs1127152
chr9:139335882	NA	NA	NA	rs1127152	rs1127152
chr9:37503313	NA	NA	NA	NA	rs7867180
chr9:37504670	NA	NA	NA	NA	rs10973386
chr9:37505636	NA	NA	rs1806857	NA	NA
chr9:37510062	NA	NA	rs76582507	NA	NA
chr9:37510214	NA	NA	rs116315977	NA	NA
chr9:6718349	rs12350976	rs12350976	rs12350976	rs1133680	NA
chr9:6718835	NA	NA	NA	rs7023778	NA
chr9:6718836	NA	NA	rs7038626	NA	NA
chr9:99653927	NA	NA	NA	NA	rs78818435
chrX:123046905	NA	rs6648556	NA	rs28382755	NA
chrX:73417097	NA	rs1935048	NA	NA	NA
