# Supplementary material for: Population and allelic variation of A-to-I RNA editing in human transcriptomes
Source: Genome Biol. 2017 Jul 28;18:143. doi: 10.1186/s13059-017-1270-7 (PMC5532815; doi:10.1186/s13059-017-1270-7)
Supplement: Supplementary file 5 — List of edQTL/ASED SNPs linked to GWAS SNPs in the NHGRI GWAS Catalog. (XLSX 13 kb) [file 13059_2017_1270_MOESM5_ESM.xlsx]

## Sheet: TableS4
Additional file 5: Table S4. List of edQTL/ASED SNPs linked to GWAS SNPs in the NHGRI GWAS Catalog.
Gene symbol	Editing site	ASED SNP	edQTL SNP	Linked GWAS SNP(s)	GWAS Gene Symbol	GWAS disease/trait	Reference (PMID)
uc002yrt.1	chr21:34821119	rs8134200,rs1044218,rs1044213	NA	rs2834215	IFNGR2	Crohn's disease	22936669
ATG14	chr14:55834418	rs3783648	NA	rs2274273	DLGAP5	Protein biomarker	23056639
uc002feb.2	chr16:75479322,chr16:75479331,chr16:75479468,chr16:75479470,chr16:75479484,chr16:75479891	rs2161684,rs35683383,rs34996006	rs11647088,rs12599361	rs2865531	CFDP1	Pulmonary function	21946350
MDM4	chr1:204525548	NA	rs12038102	rs12143943	MDM4	Cognitive performance	19734545
uc003ocr.2	chr6:32973519,chr6:32973631	rs417812,rs408036	NA	rs399604	HLA-DOA	Platelet count	22139419
PSPH,intergenic	chr7:56078339,chr7:56079087,chr7:56079100	rs4947534	rs4947534	rs4947534	PSPH	Blood metabolite levels	24816252
ATM	chr11:108236635,chr11:108237818,chr11:108237819,chr11:108237832,chr11:108237844,chr11:108237854	rs227091	rs227090,rs170546,rs227080,rs5023001,rs12801988	rs11212617	C11orf65	Response to metformin in type 2 diabetes (glycemic)	21186350
HERPUD1	chr16:56974790	rs3903056	NA	rs2217332	HERPUD1	Metabolic syndrome	20694148
C6orf57	chr6:71298986	rs1048886	NA	rs1048886	SDHAF4	Type 2 diabetes	21490949
uc003ocr.2	chr6:32973157,chr6:32973217	rs378352,rs375256	NA	rs378352	HLA-DOA	Chronic hepatitis B infection	25802187
uc003gpk.1	chr4:17630699,chr4:17630735	rs10032326	NA	rs1008375	FAM184B	Parasitemia in Tripanosoma cruzi seropositivity	24324551
MDM4	chr1:204526704,chr1:204526727	rs1046874	NA	rs2290854	MDM4	Breast Cancer in BRCA1 mutation carriers	23544013
uc001ysb.1	chr14:106134726,chr14:106134738	rs17841087,rs12890621,rs74093865	rs202225930	rs10136766	IGH	IgG levels	23225573
INPP5B	chr1:38327457,chr1:38327584	rs12729989	NA	rs3748682	MTF1	Hypothyroidism	22493691
GINS1	chr20:25428294	NA	rs6115113	rs2281558	PYGB	Calcium levels	24068962
PSPH	chr7:56079087,chr7:56079100	rs4947534	NA	rs4948102	PSPH	Plasma homocysteine levels (post-methionine load test)	24651765
KIF3A	chr5:132029417,chr5:132029429,chr5:132029439	rs4705963	NA	rs2897442	KIF3A	Atopic dermatitis	22197932
IFI30	chr19:18284747	rs11554159	NA	rs874628	MPV17L2	Multiple sclerosis	21833088
MDM4	chr1:204526704,chr1:204526727	rs1046874	NA	rs4245739	MDM4	Prostate cancer	23535732
uc010cgq.2	chr16:74698531	rs4887783	NA	rs4888262	RFWD3	Testicular germ cell tumor	23666239
GINS1	chr20:25427805,chr20:25427815,chr20:25428294,chr20:25428308,chr20:25428320,chr20:25428646,chr20:25428669,chr20:25428724,chr20:25428750	rs6050623,rs6050626,rs6037121,rs1047171	NA	rs1044573	ENTPD6	Allergic rhinitis	22036096
GPCPD1	chr20:5570158	rs6038214	NA	rs238295	GPCPD1	Cortical structure (interaction)	22343285
APOL1	chr22:36662804,chr22:36662871	rs78523	NA	rs2239785	APOL1	Glomerulosclerosis	20668430
ICOSLG	chr21:45644472	rs8127114	rs8127114	rs4819388	ICOSLG	Celiac disease	20190752
intergenic	chr11:65542045,chr11:65542058	rs2508301	NA	rs478304	RNASEH2C - KRT8P26	Acne (severe)	24927181
PFAS	chr17:8173299	NA	rs78286057,rs7207540	rs3027234	CTC1	Telomere length	23001564
GINS1	chr20:25427805,chr20:25427815,chr20:25428294,chr20:25428308,chr20:25428320,chr20:25428646,chr20:25428669,chr20:25428724,chr20:25428750	rs6050623,rs6050626,rs6037121,rs1047171	rs2258728	rs7267979	ABHD12	Liver enzyme levels (alkaline phosphatase)	22001757
intergenic	chr7:65619762	rs10247043	NA	rs875971	CRCP	Aortic root size	21223598
GATC	chr12:120899168,chr12:120899174	rs73221372	NA	rs17431357	COX6A1 - TRIAP1	Insulin resistance/response	21901158
CCL28	chr5:43380817,chr5:43381564	rs7706402	rs7706402	rs11951515	CCL28	Metabolite levels (X-11787)	23934736
FAM129A	chr1:184761188,chr1:184762487,chr1:184762590	rs492126,rs682331,rs526024	rs570441,rs682331	rs682331	FAM129A	Obesity-related traits	23251661
uc003ocr.2	chr6:32973217,chr6:32973519,chr6:32973631	rs9276975,rs9276976	NA	rs9276975	HLA-DOA	Red wine liking	25758996
DDX6	chr11:118619352	rs2077579,rs2004781	NA	rs10892279	TREH - DDX6	Celiac disease or Rheumatoid arthritis	21383967
