# Supplementary material for: Population and allelic variation of A-to-I RNA editing in human transcriptomes
Source: Genome Biol. 2017 Jul 28;18:143. doi: 10.1186/s13059-017-1270-7 (PMC5532815; doi:10.1186/s13059-017-1270-7)
Supplement: Supplementary file 8 — In-house python scripts for the ASED analysis. List of command-line commands and python scripts to generate allele-specific alignments along with R code for paired statistical test. (GZ 12 kb) [file 13059_2017_1270_MOESM8_ESM.gz]

Archive with 17 entries (16 files):
- ASED-scripts
- ASED-scripts/mk.input.py
- ASED-scripts/filter1.py
- ASED-scripts/split.py
- ASED-scripts/filter3.py
- ASED-scripts/getoverlap.py
- ASED-scripts/filter2.py
- ASED-scripts/mk.list3.py
- ASED-scripts/paired-test.R
- ASED-scripts/README.txt
- ASED-scripts/pt.r
- ASED-scripts/input.txt
- ASED-scripts/get.ratio.py
- ASED-scripts/output.txt
- ASED-scripts/get.connections.py
- ASED-scripts/mk.list2.py
- ASED-scripts/filter.connections.py
