# Supplementary material for: Population and allelic variation of A-to-I RNA editing in human transcriptomes
Source: Genome Biol. 2017 Jul 28;18:143. doi: 10.1186/s13059-017-1270-7 (PMC5532815; doi:10.1186/s13059-017-1270-7)
Supplement: Supplementary file 8 — In-house python scripts for the ASED analysis. List of command-line commands and python scripts to generate allele-specific alignments along with R code for paired statistical test. (GZ 12 kb) [file 13059_2017_1270_MOESM8_ESM.gz › ASED-scripts/mk.input.py]

import sys

conn = open(sys.argv[1])
paste = open(sys.argv[2])
snpfile = sys.argv[3]
outfile = open(sys.argv[4],'w')

editlines = paste.readlines()

for line in conn:
	fields = line.strip().split()
	chrom = fields[1].split(':')[0][3:]
	snppos = fields[1].split(':')[1]
	editpos = fields[2].split(':')[1]
	outfile.write(fields[1]+'\t')
	outfile.write(fields[2]+'\t')
	for line in editlines:
		f2 = line.strip().split()
		if fields[2]==f2[0]:
			editlist = f2[1:]
	infile = open(snpfile)
	for line in infile:
		f2 = line.strip().split()
		if f2[0]==chrom and f2[1]==snppos:
			snplist = f2[9:]
	list1 = zip(snplist,editlist)
	list2 = []
	for a,b in list1:
		if a not in ['0|1','1|0']:
			list2.append('0/0:0/0')
		elif a=="0|1":
			list2.append(b)
		elif a=='1|0':
			f3 = b.split(':')
			temp = f3[1]+':'+f3[0]
			list2.append(temp)
	outfile.write('\t'.join(list2)+'\n')
