# Supplementary material for: Population and allelic variation of A-to-I RNA editing in human transcriptomes
Source: Genome Biol. 2017 Jul 28;18:143. doi: 10.1186/s13059-017-1270-7 (PMC5532815; doi:10.1186/s13059-017-1270-7)
Supplement: Supplementary file 8 — In-house python scripts for the ASED analysis. List of command-line commands and python scripts to generate allele-specific alignments along with R code for paired statistical test. (GZ 12 kb) [file 13059_2017_1270_MOESM8_ESM.gz › ASED-scripts/filter1.py]

import sys

overlap = open(sys.argv[1])
#sam = open(sys.argv[2]) # stdin
outfile = open(sys.argv[2],'w')

list1 = []

for line in overlap:
	fields = line.strip().split()
	name = fields[0].split('/')[0]
	list1.append(name)

set1 = set(list1)

for line in sys.stdin:
	name = line.strip().split()[0].split('/')[0]
	if name in set1:
		outfile.write(line)
