# Supplementary material for: Population and allelic variation of A-to-I RNA editing in human transcriptomes
Source: Genome Biol. 2017 Jul 28;18:143. doi: 10.1186/s13059-017-1270-7 (PMC5532815; doi:10.1186/s13059-017-1270-7)
Supplement: Supplementary file 8 — In-house python scripts for the ASED analysis. List of command-line commands and python scripts to generate allele-specific alignments along with R code for paired statistical test. (GZ 12 kb) [file 13059_2017_1270_MOESM8_ESM.gz › ASED-scripts/split.py]

# assumes read pairs are grouped

import sys,re

vcf = open(sys.argv[1])#snpfile
filt = open(sys.argv[2])
hap1 = open(sys.argv[2]+'.hap1','w')
hap2 = open(sys.argv[2]+'.hap2','w')
conf = open(sys.argv[2]+'.conf','w')

dict1 = {}#chr:pos -> [hap1,hap2]
dict2 = {}#chr -> pos

#vcf.readline()

for line in vcf:
	fields = line.strip().split()
	ref = fields[4].upper().split('/')[0] # ref/alt changed meaning to hap1/hap2
	alt = fields[4].upper().split('/')[1]
	dict1[fields[1][3:]+":"+fields[2]]=[ref,alt]
	if fields[1][3:] in dict2:
		dict2[fields[1][3:]].append(int(fields[2]))
	else:
		dict2[fields[1][3:]]=[int(fields[2])]

for arg in dict2:
	dict2[arg] = set(dict2[arg])

if "Y" not in dict2: dict2['Y']=set([])
if "M" not in dict2: dict2['M']=set([])

while True:
	line1 = filt.readline()
	line2 = filt.readline()
	if not line2:
		break
	score1 = 0
	score2 = 0
	
	fields = line1.strip().split()
	chrom = fields[2][3:]
	pos = int(fields[3])
	seq = fields[9]
	cigar = fields[5]
	ciglist = re.split('(\d+)',cigar)[1:]
	poslist = []
	temp = 0
	for i in range(len(ciglist)/2):
		if ciglist[2*i+1]=="M":
			poslist += [j+pos+temp for j in range(int(ciglist[2*i]))]
			temp += int(ciglist[2*i])
		elif ciglist[2*i+1]=="N":
			temp += int(ciglist[2*i])
		elif ciglist[2*i+1]=="I":
			temp += int(ciglist[2*i])
		elif ciglist[2*i+1]=="D":
			pass
	posset = set(poslist)
	for arg in dict2[chrom]&posset:
		if dict1[chrom+':'+str(arg)][0] == seq[poslist.index(arg)]:
			score1 += 1
		elif dict1[chrom+':'+str(arg)][1] == seq[poslist.index(arg)]:
			score2 += 1
	fields = line2.strip().split()
	chrom = fields[2][3:]
	pos = int(fields[3])
	seq = fields[9]
	cigar = fields[5]
	ciglist = re.split('(\d+)',cigar)[1:]
	poslist = []
	temp = 0
	for i in range(len(ciglist)/2):
		if ciglist[2*i+1]=="M":
			poslist += [j+pos+temp for j in range(int(ciglist[2*i]))]
			temp += int(ciglist[2*i])
		elif ciglist[2*i+1]=="N":
			temp += int(ciglist[2*i])
		elif ciglist[2*i+1]=="I":
			temp += int(ciglist[2*i])
		elif ciglist[2*i+1]=="D":
			pass
	posset = set(poslist)
	for arg in dict2[chrom]&posset:
		if dict1[chrom+':'+str(arg)][0] == seq[poslist.index(arg)]:
			score1 += 1
		elif dict1[chrom+':'+str(arg)][1] == seq[poslist.index(arg)]:
			score2 += 1
	#print score1,score2
	if score1 > score2:
		hap1.write(line1)
		hap1.write(line2)
	elif score2>score1:
		hap2.write(line1)
		hap2.write(line2)
	elif score2 == score1:
		conf.write(line1)
		conf.write(line2)
	
