# Supplementary material for: Population and allelic variation of A-to-I RNA editing in human transcriptomes
Source: Genome Biol. 2017 Jul 28;18:143. doi: 10.1186/s13059-017-1270-7 (PMC5532815; doi:10.1186/s13059-017-1270-7)
Supplement: Supplementary file 8 — In-house python scripts for the ASED analysis. List of command-line commands and python scripts to generate allele-specific alignments along with R code for paired statistical test. (GZ 12 kb) [file 13059_2017_1270_MOESM8_ESM.gz › ASED-scripts/filter3.py]

import sys

infile = open(sys.argv[1])
outfile = open(sys.argv[2],'w')

radar = open(sys.argv[3])

dict1 = {}

for line in infile:
	fields = line.strip().split()
	key = fields[0]+'\t'+fields[1]
	val = fields[2]+'\t'+fields[3]
	dict1[key]=val

for line in radar:
	fields = line.strip().split()
	temp = fields[0]+'\t'+fields[2]
	if temp in dict1:
		outfile.write(temp+'\t'+dict1[line.strip()]+'\n')
	else:
		outfile.write(temp+'\t0\t0\n')

radar.close()

infile.close()
outfile.close()
