# Supplementary material for: Population and allelic variation of A-to-I RNA editing in human transcriptomes
Source: Genome Biol. 2017 Jul 28;18:143. doi: 10.1186/s13059-017-1270-7 (PMC5532815; doi:10.1186/s13059-017-1270-7)
Supplement: Supplementary file 8 — In-house python scripts for the ASED analysis. List of command-line commands and python scripts to generate allele-specific alignments along with R code for paired statistical test. (GZ 12 kb) [file 13059_2017_1270_MOESM8_ESM.gz › ASED-scripts/getoverlap.py]

# only works with cigar vals with N,M,I,D

import sys
import re

vcf = open(sys.argv[1])# snpfile
#sam = open(sys.argv[2])# stdin
outfile = open(sys.argv[2],'w')

#vcf.readline()

dict1 = {}
for line in vcf:
	fields = line.strip().split()
	if fields[1][3:] in dict1:
		dict1[fields[1][3:]].append(int(fields[2]))
	else:
		dict1[fields[1][3:]]=[int(fields[2])]

for arg in dict1:
	dict1[arg]=set(dict1[arg])

if "Y" not in dict1:dict1["Y"]=set([])
if "M" not in dict1:dict1['M']=set([])

for line in sys.stdin:
	if line[0]=="@": continue
	fields = line.strip().split()
	chrom = fields[2][3:]
	pos = int(fields[3])
	cigar = fields[5]
	ciglist = re.split('(\d+)',cigar)[1:]
	poslist = []
	temp = 0
	for i in range(len(ciglist)/2):
		if ciglist[2*i+1]=="M":
			poslist += [j+pos+temp for j in range(int(ciglist[2*i]))]
			temp += int(ciglist[2*i])
		elif ciglist[2*i+1]=="N":
			temp += int(ciglist[2*i])
		elif ciglist[2*i+1]=="I":
			temp += int(ciglist[2*i])
		elif ciglist[2*i+1]=="D":
			pass
	posset = set(poslist)
	if len(dict1[chrom]&posset)>0:
		outfile.write(fields[0]+'\n')
