# Supplementary material for: Population and allelic variation of A-to-I RNA editing in human transcriptomes
Source: Genome Biol. 2017 Jul 28;18:143. doi: 10.1186/s13059-017-1270-7 (PMC5532815; doi:10.1186/s13059-017-1270-7)
Supplement: Supplementary file 8 — In-house python scripts for the ASED analysis. List of command-line commands and python scripts to generate allele-specific alignments along with R code for paired statistical test. (GZ 12 kb) [file 13059_2017_1270_MOESM8_ESM.gz › ASED-scripts/filter2.py]

import sys
infile = open(sys.argv[1])
outfile = open(sys.argv[2],'w')

for line in infile:
	fields = line.strip().split()
	if len(fields)<6:
		continue
	chrom = fields[0]
	pos = fields[1]
	ref = fields[2].upper()
	profile1 = fields[4].upper()
	if ref =="A":
		alt = "G"
	elif ref == "T":
		alt = "C"
	else:
		print "error"
		continue
	outline = '\t'.join([chrom,pos,str(profile1.count(alt)),str(profile1.count(alt)+profile1.count('.')+profile1.count(','))])+'\n'
	outfile.write(outline)

outfile.close()
infile.close()
