# Supplementary material for: Population and allelic variation of A-to-I RNA editing in human transcriptomes
Source: Genome Biol. 2017 Jul 28;18:143. doi: 10.1186/s13059-017-1270-7 (PMC5532815; doi:10.1186/s13059-017-1270-7)
Supplement: Supplementary file 8 — In-house python scripts for the ASED analysis. List of command-line commands and python scripts to generate allele-specific alignments along with R code for paired statistical test. (GZ 12 kb) [file 13059_2017_1270_MOESM8_ESM.gz › ASED-scripts/mk.list3.py]

infile = open('joined.list2.txt')
outfile = open('joined.list3.txt','w')

outfile.write(infile.readline())

for line in infile:
	fields = line.strip().split()
	count = 0
	for arg in fields[1:]:
		x = int(arg.split(':')[0].split('/')[1])
		y = int(arg.split(':')[1].split('/')[1])
		if x>=10 and y>=10: count +=1
	if count >0:
		outfile.write(line)
