# Supplementary material for: Population and allelic variation of A-to-I RNA editing in human transcriptomes
Source: Genome Biol. 2017 Jul 28;18:143. doi: 10.1186/s13059-017-1270-7 (PMC5532815; doi:10.1186/s13059-017-1270-7)
Supplement: Supplementary file 8 — In-house python scripts for the ASED analysis. List of command-line commands and python scripts to generate allele-specific alignments along with R code for paired statistical test. (GZ 12 kb) [file 13059_2017_1270_MOESM8_ESM.gz › ASED-scripts/paired-test.R]

source('pt.r')
my.data=read.table("input.txt",colClasses = "character",skip=1)
results <- pairedtest_fast(my.data, numCluster = 1)
write.table(cbind(results$exonID,results$raw.pvalues),file='output.txt')
