# Supplementary material for: Population and allelic variation of A-to-I RNA editing in human transcriptomes
Source: Genome Biol. 2017 Jul 28;18:143. doi: 10.1186/s13059-017-1270-7 (PMC5532815; doi:10.1186/s13059-017-1270-7)
Supplement: Supplementary file 8 — In-house python scripts for the ASED analysis. List of command-line commands and python scripts to generate allele-specific alignments along with R code for paired statistical test. (GZ 12 kb) [file 13059_2017_1270_MOESM8_ESM.gz › ASED-scripts/pt.r]

library(parallel)
library(doParallel)
library(nloptr)
library(foreach)
library(iterators)


#' clean.data
#' Removes missing data and invalid pairs from the data to be analyzed 
clean.data <- function(my.data){
  data.list <- load.data(my.data)
  I1.raw <- t(data.list$I1.raw)
  S1.raw <- t(data.list$S1.raw)
  I2.raw <- t(data.list$I2.raw)
  S2.raw <- t(data.list$S2.raw)
  length_I.raw <- data.list$length_I.raw
  length_S.raw <- data.list$length_S.raw
  exonList.raw <- data.list$exonList.raw
  nExon.raw <- data.list$nExon.raw
  M <- data.list$M
  
  if(class(my.data) == "integer" | class(my.data) == "numeric"){
    I1.raw <- t(as.matrix(I1.raw))
    S1.raw <- t(as.matrix(S1.raw))
    I2.raw <- t(as.matrix(I2.raw))
    S2.raw <- t(as.matrix(S2.raw))
  }
  
  if(M == 1){
    I1.raw <- (as.matrix(I1.raw))
    S1.raw <- (as.matrix(S1.raw))
    I2.raw <- (as.matrix(I2.raw))
    S2.raw <- (as.matrix(S2.raw))
  }
  miss_total <- c()
  missIndex <- 1
  for(iExon in 1:nExon.raw){
    
    I1.miss <- sum(is.na(I1.raw[iExon,][[1]]))
    S1.miss <- sum(is.na(S1.raw[iExon,][[1]]))
    I2.miss <- sum(is.na(I2.raw[iExon,][[1]]))
    S2.miss <- sum(is.na(S2.raw[iExon,][[1]]))
    
    valid <- (I1.raw[iExon,][[1]] + S1.raw[iExon,][[1]] != 0) & (I2.raw[iExon,][[1]] + S2.raw[iExon,][[1]] !=0)
  
    if(I1.miss == M | S1.miss == M | I2.miss == M | S2.miss == M | sum(valid) == 0){
      miss_total[missIndex] <- iExon
      missIndex <- missIndex + 1
    }
  
  }

  if(length(miss_total) > 0){
    I1 <- as.matrix(I1.raw[-miss_total,]);
    S1 <- as.matrix(S1.raw[-miss_total,]);

    I2 <- as.matrix(I2.raw[-miss_total,]);
    S2 <- as.matrix(S2.raw[-miss_total,]);
  
    length_I <- length_I.raw[-miss_total];  length_I <- as.numeric(length_I)
    length_S <- length_S.raw[-miss_total];  length_S <- as.numeric(length_S)
  
    exonList <- exonList.raw[-miss_total];

  }else{
    I1 <- I1.raw;
    S1 <- S1.raw;
  
    I2 <- I2.raw;
    S2 <- S2.raw;
  
    length_I <- length_I.raw;  length_I <- as.numeric(length_I)
    length_S <- length_S.raw;  length_S <- as.numeric(length_S)
  
    exonList <- exonList.raw
    
  }
  
  nExon <- nrow(I1)
  output <- list(I1, S1, I2, S2, length_I, length_S, exonList, nExon, M)
  names(output) <- c("I1", "S1", "I2", "S2", "length_I", "length_S", "exonList", "nExon", "M")
  
  output
  
}

#' load.data
#' Loads data to be analyzed 
load.data <- function(my.data){
  
  cat("Loading data...\n")
  if(class(my.data) == "data.frame"){
    
    I1.raw <- suppressWarnings(t(sapply(my.data[,2], function(x) as.numeric(unlist(strsplit(x, split = ","))))))
    S1.raw <- suppressWarnings(t(sapply(my.data[,3], function(x) as.numeric(unlist(strsplit(x, split = ","))))))
    I2.raw <- suppressWarnings(t(sapply(my.data[,4], function(x) as.numeric(unlist(strsplit(x, split = ","))))))
    S2.raw <- suppressWarnings(t(sapply(my.data[,5], function(x) as.numeric(unlist(strsplit(x, split = ","))))))
    
    rownames(I1.raw) <- NULL
    rownames(S1.raw) <- NULL
    rownames(I2.raw) <- NULL
    rownames(S2.raw) <- NULL
    
    length_I.raw <- my.data[,6]
    length_S.raw <- my.data[,7]
    
    M <- ncol(S2.raw)
    
  }
   if(class(my.data) == "integer" | class(my.data) == "numeric" | class(my.data) == "matrix"){
     m <- ncol(my.data) - 3 
     M <- m/4 
    
     I1.raw <- my.data[,2:((m/4) + 1)];               colnames(I1.raw) <- NULL
     S1.raw <- my.data[,((m/4) + 2):((2*m/4) + 1)];   colnames(S1.raw) <- NULL
    
     I2.raw <- my.data[,((2*m/4) + 2):((3*m/4) + 1)]; colnames(I2.raw) <- NULL
     S2.raw <- my.data[,((3*m/4) + 2):((4*m/4) + 1)]; colnames(S2.raw) <- NULL
    
     length_I.raw <- my.data[,m+2]
     length_S.raw <- my.data[,m+3]
     
   }

  exonList.raw <- my.data[,1]
  nExon.raw <- nrow(my.data)
  output <- list(I1.raw, S1.raw, I2.raw, S2.raw, length_I.raw, length_S.raw, exonList.raw, nExon.raw, M)
  names(output) <- c("I1.raw", "S1.raw", "I2.raw", "S2.raw", "length_I.raw", "length_S.raw", "exonList.raw", "nExon.raw", "M")
  
  output
  
}


#' logit
#' Takes in a vector and applies the logit function elementwise to that vector
logit <- function(x){
  if((sum(x >= 1) != 0) | (sum(x <= 0) != 0))
    print('ERROR IN LOGIT: DIVIDING BY ZERO')
  else
    log(x/(1-x))
}

#' loglikelihood
loglikelihood <- function(M, I1, S1, I2, S2, l.iI, l.iS, logit.psi1, logit.psi2, alpha, s1, s2, s, mu, delta){
    
  numerator1 <- l.iI * l.iS * sigmoid(logit.psi1) * (sigmoid(logit.psi1) - 1) * (I1 + S1)
  numerator2 <- l.iI * l.iS * sigmoid(logit.psi2) * (sigmoid(logit.psi2) - 1) * (I2 + S2)
        
  denominator1 <- (l.iI * sigmoid(logit.psi1) + l.iS * (1 - sigmoid(logit.psi1)))^2
  denominator2 <- (l.iI * sigmoid(logit.psi2) + l.iS * (1 - sigmoid(logit.psi2)))^2
        
  a1 <- M * (log(s1) + log(s2) + log(s))
  a2 <- sum((logit.psi1 - alpha)^2) / (2*(s1^2))
  a3 <- sum((logit.psi2 - alpha - delta)^2) / (2*(s2^2))
  a4 <- sum((alpha - mu)^2) / (2*(s^2))
        
  b1 <- (1/s1^4) * ((1/(s2^2)) - numerator2 / denominator2)
  b2 <- (1/(s1^2)) - (numerator1 / denominator1)
  b3 <- (1/s2^4) + ((1/(s1^2)) + (1/(s2^2)) + (1/(s^2))) * ((numerator2 / denominator2) - (1/(s2^2)))
        
  c1 <- sum(I1 * log((l.iI * sigmoid(logit.psi1)) / (l.iI * sigmoid(logit.psi1) + l.iS * (1 - sigmoid(logit.psi1)))))
  c2 <- sum(S1 * log((l.iS * (1 - sigmoid(logit.psi1))) / (l.iI * sigmoid(logit.psi1) + l.iS * (1 - sigmoid(logit.psi1)))))
  c3 <- sum(I2 * log((l.iI * sigmoid(logit.psi2)) / (l.iI * sigmoid(logit.psi2) + l.iS * (1 - sigmoid(logit.psi2)))))
  c4 <- sum(S2 * log((l.iS * (1 - sigmoid(logit.psi2))) / (l.iI * sigmoid(logit.psi2) + l.iS * (1 - sigmoid(logit.psi2)))))
        
  result <- -(a1 + a2 + a3 + a4 + 0.25 * sum(log((b1 + b2 * b3)^2))) + c1 + c2 + c3 + c4
  result
        
}

#' optimize1
optimize1 <- function(x, M, I1, S1, I2, S2, l.iI, l.iS, logit.psi1, logit.psi2, alpha){
    
  numerator1 <- l.iI * l.iS * sigmoid(logit.psi1) * (sigmoid(logit.psi1) - 1) * (I1 + S1)
  numerator2 <- l.iI * l.iS * sigmoid(logit.psi2) * (sigmoid(logit.psi2) - 1) * (I2 + S2)
        
  denominator1 <- (l.iI * sigmoid(logit.psi1) + l.iS * (1 - sigmoid(logit.psi1)))^2
  denominator2 <- (l.iI * sigmoid(logit.psi2) + l.iS * (1 - sigmoid(logit.psi2)))^2
        
  a1 <- M * (log(x[1]) + log(x[2]) + log(x[3]))
  a2 <- sum((logit.psi1 - alpha)^2) / (2*(x[1]^2))
  a3 <- sum((logit.psi2 - alpha - x[5])^2) / (2*(x[2]^2))
  a4 <- sum((alpha - x[4])^2) / (2*(x[3]^2))
        
  b1 <- (1/x[1]^4) * ((1/(x[2]^2)) - numerator2 / denominator2)
  b2 <- (1/(x[1]^2)) - (numerator1 / denominator1)
  b3 <- (1/x[2]^4) + ((1/(x[1]^2)) + (1/(x[2]^2)) + (1/(x[3]^2))) * ((numerator2 / denominator2) - (1/(x[2]^2)))
        
  result <- a1 + a2 + a3 + a4 + 0.25 * sum(log((b1 + b2 * b3)^2))
  result
        
}

#' optimize2
optimize2 <- function(x, k, I1, S1, I2, S2, l.iI, l.iS, delta, mu, s1, s2, s){
          
  a1 <- ((x[1] - x[3])^2) / (2*(s1^2))
  a2 <- ((x[2] - x[3] - delta)^2) / (2*(s2^2))
  a3 <- ((x[3] - mu)^2) / (2*(s^2))
          
  b1 <- I1[k] * log((l.iI * sigmoid(x[1])) / (l.iI * sigmoid(x[1]) + l.iS * (1 - sigmoid(x[1]))))
  b2 <- S1[k] * log((l.iS * (1 - sigmoid(x[1]))) / (l.iI * sigmoid(x[1]) + l.iS * (1 - sigmoid(x[1]))))
  b3 <- I2[k] * log((l.iI * sigmoid(x[2])) / (l.iI * sigmoid(x[2]) + l.iS * (1 - sigmoid(x[2]))))
  b4 <- S2[k] * log((l.iS * (1 - sigmoid(x[2]))) / (l.iI * sigmoid(x[2]) + l.iS * (1 - sigmoid(x[2]))))

  result <- a1 + a2 + a3 - (b1 + b2 + b3 + b4)
  result
        
}

#' pairedtest
pairedtest <- function(my.data, sig.level = 0.01, nIter = 100, tol = 10^(-2), pseudocount = 0.1, printProgress = FALSE){
  
  if(sig.level <= 0 | sig.level >= 1){
    stop("Error: Significance level must be strictly between 0 and 1")
  }
  
  if(nIter <= 0){
    stop("Error: Number of iterations must be at least 1")
  }
  
  if(tol <= 0){
    stop("Error: Tolerance must be strictly positive")
  }
  
  if(pseudocount < 0){
    stop("Error: Pseudocount must be nonnegative")
  }
  
  ## Import data
  data.list <- clean.data(my.data)
  nExon <- data.list$nExon
  
  cat("A total of", nExon, "exons will be tested.\n")
  
  ## The suffix .c always stands for "constrained"
  ## The suffix .u always stands for "unconstrained"
  paired.testStats <- rep(0, nExon)
  deltas <- rep(0, nExon)
  pred.mu.u <- rep(0, nExon)
  pred.mu.c <- rep(0, nExon)
  pred.s1.u <- rep(0, nExon)
  pred.s2.u <- rep(0, nExon)
  pred.s.u <- rep(0, nExon)
  pred.s1.c <- rep(0, nExon)
  pred.s2.c <- rep(0, nExon)
  pred.s.c <- rep(0, nExon)
  num.replicates <- rep(0, nExon)
  totalIter <- rep(0, nExon)
  exonID <- rep(0, nExon)
  
  I1.total <- list()
  S1.total <- list()
  I2.total <- list()
  S2.total <- list()
  
  ll.old.u <- 10^(40)
  ll.old.c <- 10^(40)
  
  ## Define limits of parameters
  s.lower <- 10^(-6); s.upper <- Inf
  mu.lower <- -Inf; mu.upper <- Inf
    
  ## Bounds of optimization
  MLE1.lower.u <- c(s.lower, s.lower, s.lower, mu.lower, -Inf)
  MLE1.lower.c <- c(s.lower, s.lower, s.lower, mu.lower, 0)
    
  MLE1.upper.u <- c(s.upper, s.upper, s.upper, mu.upper, Inf)
  MLE1.upper.c <- c(s.upper, s.upper, s.upper, mu.upper, 0)
  
  for(iExon in 1:nExon){
  
    l.iI <- data.list$length_I[iExon]
    l.iS <- data.list$length_S[iExon]
  
    valid <- ((data.list$I1[iExon,] + data.list$S1[iExon,] != 0) & 
                (data.list$I2[iExon,] + data.list$S2[iExon,] !=0))
  
    I1 <- data.list$I1[iExon, valid] + pseudocount
    S1 <- data.list$S1[iExon, valid] + pseudocount
    I2 <- data.list$I2[iExon, valid] + pseudocount
    S2 <- data.list$S2[iExon, valid] + pseudocount
    
    M <- sum(valid)

    ## ~~~~~~~~~~~~~~~~~~~~~~~~~~~~~~~~~~~~~~~~~~~~~~~~~~~~~~~~~~~~~~~~~~~ ##
    ## ~~~~~~~~~~~~~~~~#~ Step 1: Initialize parameters ~#~~~~~~~~~~~~~~~~ ##
    ## ~~~~~~~~~~~~~~~~~~~~~~~~~~~~~~~~~~~~~~~~~~~~~~~~~~~~~~~~~~~~~~~~~~~ ##

    logit.psi1.u <- matrix(0, nrow = (nIter + 1), ncol = M)
    logit.psi2.u <- matrix(0, nrow = (nIter + 1), ncol = M)
    alpha.u <- matrix(0, nrow = (nIter + 1), ncol = M)

    logit.psi1.c <- matrix(0, nrow = (nIter + 1), ncol = M)
    logit.psi2.c <- matrix(0, nrow = (nIter + 1), ncol = M)
    alpha.c <- matrix(0, nrow = (nIter + 1), ncol = M)

    ## eps to prevent logit(0) or logit(1)
    eps <- 0.05
    logit.psi1.u[1,] <- logit((I1 * l.iS + eps) / (I1 * l.iS + S1 * l.iI + 2 * eps))
    logit.psi2.u[1,] <- logit((I2 * l.iS + eps) / (I2 * l.iS + S2 * l.iI + 2 * eps))
    alpha.u[1,] <- logit.psi1.u[1,] + rnorm(M, mean = 0, sd = 0.01) 
  
    logit.psi1.c[1,] <- logit.psi1.u[1,]
    logit.psi2.c[1,] <- logit.psi2.u[1,]
    alpha.c[1,] <- alpha.u[1,]
  
    s1.u <- c(); s1.c <- c()
    s2.u <- c(); s2.c <- c()
    s.u <- c();  s.c <- c()
    mu.u <- c(); mu.c <- c()
    delta.u <- c(); delta.c <- c()
  
    s1.u[1] <- 0.1;  s1.c[1] <- 0.1
    s2.u[1] <- 0.1;  s2.c[1] <- 0.1
    s.u[1] <- 0.1;   s.c[1] <- 0.1
    mu.u[1] <- 0;    mu.c[1] <- 0
    delta.u[1] <- 0; delta.c[1] <- 0
  
    logit.psi1.u.old <- logit.psi1.u[1,]
    logit.psi2.u.old <- logit.psi2.u[1,]
    alpha.u.old <- alpha.u[1,] 
  
    logit.psi1.c.old <- logit.psi1.c[1,]
    logit.psi2.c.old <- logit.psi2.c[1,]
    alpha.c.old <- alpha.c[1,]
  
    s1.u.old <- s1.u[1];       s1.c.old <- s1.c[1]
    s2.u.old <- s2.u[1];       s2.c.old <- s2.c[1]
    s.u.old <- s.u[1];         s.c.old <- s.c[1]
    mu.u.old <- mu.u[1];       mu.c.old <- mu.c[1]
    delta.u.old <- delta.u[1]; delta.c.old <- delta.c[1]

    for(t in 1:nIter){
  
      ## ~~~~~~~~~~~~~~~~~~~~~~~~~~~~~~~~~~~~~~~~~~~~~~~~~~~~~~~~~~~~~~~~~~~ ##
      ## ~~~~~~~~~~~#~ Step 2: Estimate delta, mu, and sigmas ~#~~~~~~~~~~~~ ##
      ## ~~~~~~~~~~~~~~~~~~~~~~~~~~~~~~~~~~~~~~~~~~~~~~~~~~~~~~~~~~~~~~~~~~~ ##
    
      #######################   
      # x[1] = sigma_i1
      # x[2] = sigma_i2
      # x[3] = sigma_i
      # x[4] = mu_i
      # x[5] = delta_i
      #######################
    
      ## This is the second step in the optimization process where we estimate 
      ## the MLEs  of delta, mu, sigma, sigma1, sigma2 based on the MLEs of 
      ## logit(psi1), logit(psi2), and alpha computed in the previous stage.
      ## See opt1.unconstrained for more details
      
      ## .u's always referred to unconstrained MLE 
      ## .c's always referred to constrained MLE 
        
      MLE1.u <- function(x){
        
       optimize1(x, M, I1, S1, I2, S2, l.iI, l.iS, logit.psi1.u[t,], logit.psi2.u[t,], alpha.u[t,])
          
      }
  
      MLE1.c <- function(x){
        
       optimize1(x, M, I1, S1, I2, S2, l.iI, l.iS, logit.psi1.c[t,], logit.psi2.c[t,], alpha.c[t,])
          
      }
  
      res1.u <- bobyqa(c(s1.u.old, s2.u.old, s.u.old, mu.u.old, delta.u.old), MLE1.u, lower = MLE1.lower.u, upper = MLE1.upper.u)
      res1.c <- bobyqa(c(s1.c.old, s2.c.old, s.c.old, mu.c.old, 0), MLE1.c, lower = MLE1.lower.c, upper = MLE1.upper.c)
      
      s1.u[t] <- res1.u$par[1]
      s2.u[t] <- res1.u$par[2]
      s.u[t] <- res1.u$par[3]
      mu.u[t] <- res1.u$par[4]
      delta.u[t] <- res1.u$par[5]    
  
      s1.c[t] <- res1.c$par[1]
      s2.c[t] <- res1.c$par[2]
      s.c[t] <- res1.c$par[3]
      mu.c[t] <- res1.c$par[4]
      delta.c[t] <- res1.c$par[5]
      
      ## ~~~~~~~~~~~~~~~~~~~~~~~~~~~~~~~~~~~~~~~~~~~~~~~~~~~~~~~~~~~~~~~~~~~ ##
      ## ~~~~~~~~~~~#~ Step 3: Estimate logit psi's and alpha ~#~~~~~~~~~~~~ ##
      ## ~~~~~~~~~~~~~~~~~~~~~~~~~~~~~~~~~~~~~~~~~~~~~~~~~~~~~~~~~~~~~~~~~~~ ##  
      
      #######################   
      # x[1] = logit_psi1
      # x[2] = logit_psi2
      # x[3] = alpha
      #######################  
      
      ## This is the third step in the optimization process where we estimate  
      ## the MLEs of logit(psi1), logit(psi2), and alpha, based on the MLEs of 
      ## delta, mu, sigma, sigma1, sigma2 computed in the previous stage.
      ## See opt2.unconstrained for more details
      
      ## .u's always referred to unconstrained MLE 
      ## .c's always referred to constrained MLE 
      
      for(k in 1:M){
      
        MLE2.u <- function(x){
            
          optimize2(x, k, I1, S1, I2, S2, l.iI, l.iS, delta.u[t], mu.u[t], s1.u[t], s2.u[t], s.u[t])
          
        }
      
        MLE2.c <- function(x){
            
          optimize2(x, k, I1, S1, I2, S2, l.iI, l.iS, delta.c[t], mu.c[t], s1.c[t], s2.c[t], s.c[t])
          
        }
      
        res2.u <- optim(c(logit.psi1.u.old[k], logit.psi2.u.old[k], alpha.u.old[k]), MLE2.u)
        res2.c <- optim(c(logit.psi1.c.old[k], logit.psi2.c.old[k], alpha.c.old[k]), MLE2.c)
      
        logit.psi1.u[t+1,k] <- res2.u$par[1]
        logit.psi2.u[t+1,k] <- res2.u$par[2]
        alpha.u[t+1,k] <- res2.u$par[3]
        
        logit.psi1.c[t+1,k] <- res2.c$par[1]
        logit.psi2.c[t+1,k] <- res2.c$par[2]
        alpha.c[t+1,k] <- res2.c$par[3]
  
      }
  
    
      ## ~~~~~~~~~~~~~~~~~~~~~~~~~~~~~~~~~~~~~~~~~~~~~~~~~~~~~~~~~~~~~~~~~~~ ##
      ## ~~~~~~~~~~~~~~~#~ Step 4: Evaluate log likelihood ~#~~~~~~~~~~~~~~~ ##
      ## ~~~~~~~~~~~~~~~~~~~~~~~~~~~~~~~~~~~~~~~~~~~~~~~~~~~~~~~~~~~~~~~~~~~ ##  
        
      ll.new.u <- loglikelihood(M, I1, S1, I2, S2, l.iI, l.iS, logit.psi1.u[t,], logit.psi2.u[t,], alpha.u[t,], s1.u[t], s2.u[t], s.u[t], mu.u[t], delta.u[t])
      ll.new.c <- loglikelihood(M, I1, S1, I2, S2, l.iI, l.iS, logit.psi1.c[t,], logit.psi2.c[t,], alpha.c[t,], s1.c[t], s2.c[t], s.c[t], mu.c[t], delta.c[t])
  
      if((abs(ll.new.u - ll.old.u) < tol) & (abs(ll.new.c - ll.old.c) < tol)){
        break
      }
    
      ll.old.u <- ll.new.u
      ll.old.c <- ll.new.c
    
      logit.psi1.u.old <- logit.psi1.u[t+1,]
      logit.psi2.u.old <- logit.psi2.u[t+1,]
      alpha.u.old <- alpha.u[t+1,]
    
      logit.psi1.c.old <- logit.psi1.c[t+1,]
      logit.psi2.c.old <- logit.psi2.c[t+1,]
      alpha.c.old <- alpha.c[t+1,]
  
      s1.u.old <- s1.u[t]
      s2.u.old <- s2.u[t]
      s.u.old <- s.u[t]
      mu.u.old <- mu.u[t]
      delta.u.old <- delta.u[t]
    
      s1.c.old <- s1.c[t]
      s2.c.old <- s2.c[t]
      s.c.old <- s.c[t]
      mu.c.old <- mu.c[t]
      delta.c.old <- delta.c[t]
   
      } 
    
    ## ~~~~~~~~~~~~~~~~~~~~~~~~~~~~~~~~~~~~~~~~~~~~~~~~~~~~~~~~~~~~ ##
    ## ~~~~~~~~~~~~~~~~#~ Step 5: Save all values ~#~~~~~~~~~~~~~~~ ##
    ## ~~~~~~~~~~~~~~~~~~~~~~~~~~~~~~~~~~~~~~~~~~~~~~~~~~~~~~~~~~~~ ##
      
    ## Sometimes test.statistics can be negative due to numerical reasons.
    ## In these cases, set them to a very small number, so they correspond
    ## to p-value = 1 (we always conclude that such exons come from the null
    ## hypothesis).
    test.stat <- -2 * (ll.new.c - ll.new.u) 
    test.stat[test.stat < 0] <- 10^(-10)
    
    if(printProgress == TRUE){
      cat("ExonID ", data.list$exonList[iExon], ": Test statistic = ", test.stat, '.[', 
          paste0(round(iExon / nExon * 100), '% completed]', '\n'), sep = "") 
    }
    
    paired.testStats[iExon] <- test.stat
    deltas[iExon] <- delta.u[t]
    pred.mu.u[iExon] <- mu.u[t]
    pred.mu.c[iExon] <- mu.c[t]
    pred.s1.u[iExon] <- s1.u[t]
    pred.s2.u[iExon] <- s2.u[t]
    pred.s.u[iExon] <- s.u[t]
    pred.s1.c[iExon] <- s1.c[t]
    pred.s2.c[iExon] <- s2.c[t]
    pred.s.c[iExon] <- s.c[t]
    num.replicates[iExon] <- M
    totalIter[iExon] <- t
    exonID[iExon] <- data.list$exonList[iExon]

    
    ## UNDER CONSTRUCTION. LATENT.U HAS TO BE INDEXED BY iEXON
    
    ## Store latent variables
    ## latent.u <- matrix(0, nrow = 3, ncol = M)
    ## latent.c <- matrix(0, nrow = 3, ncol = M)
    
    ## latent.u[1, ] <- logit.psi1.u[t+1,]
    ## latent.u[2, ] <- logit.psi2.u[t+1,]
    ## latent.u[3, ] <- alpha.u[t+1,]
    
    ## latent.c[1, ] <- logit.psi1.c[t+1,]
    ## latent.c[2, ] <- logit.psi2.c[t+1,]
    ## latent.c[3, ] <- alpha.c[t+1,]
    
    ## Store counts
    I1.total[[iExon]] <- I1 - pseudocount
    S1.total[[iExon]] <- S1 - pseudocount
    I2.total[[iExon]] <- I2 - pseudocount
    S2.total[[iExon]] <- S2 - pseudocount
    
    }
  
  ## ~~~~~~~~~~~~~~~~~~~~~~~~~~~~~~~~~~~~~~~~~~~~~~~~~~~~~~~~~~~~ ##
  ## ~~~~~~~~~~~~~~~~~#~ Find significant exons ~#~~~~~~~~~~~~~~~ ##
  ## ~~~~~~~~~~~~~~~~~~~~~~~~~~~~~~~~~~~~~~~~~~~~~~~~~~~~~~~~~~~~ ##
    
  ## All of the p-values of paired test
  total.pvals.paired <- 1 - pchisq(paired.testStats, 1) 
  
  
  ## Use Bonferonni adjustment to find significant exons
  paired.index <- which(paired.testStats > qchisq(1 - sig.level/nExon, 1))
  paired.sig <- data.list$exonList[paired.index]  
  paired.pvals <- 1 - pchisq(paired.testStats[paired.index], 1)  
    
  sig.results.Bonferroni <- cbind(paired.sig, paired.pvals, paired.testStats[paired.index])
  colnames(sig.results.Bonferroni) <- c("Exon ID", "Raw p-values", "Test Statistic")
  if(dim(sig.results.Bonferroni)[1] == 0){
    sig.results.Bonferroni <- "No significant exons"
  }
  
  ## Use FDR adjustment (Benjamini-Hochberg method) to find significant exons
  BH.pvals <- p.adjust(total.pvals.paired, method="BH")
    
  sig.results.FDR <- cbind(exonList[BH.pvals < sig.level], total.pvals.paired[BH.pvals < sig.level], 
                           paired.testStats[BH.pvals < sig.level])
  colnames(sig.results.FDR) <- c("Exon ID", "Raw p-values", "Test Statistic")
  if(dim(sig.results.FDR)[1] == 0){
    sig.results.FDR <- "No significant exons"
  }
  
  
  ## Save unconstrained parameters mu, s1, s2, s, delta
  param.unconstrained <- matrix(0, nrow = nExon, ncol = 5)
  param.unconstrained[,1] <- pred.mu.u
  param.unconstrained[,2] <- pred.s1.u
  param.unconstrained[,3] <- pred.s2.u
  param.unconstrained[,4] <- pred.s.u
  param.unconstrained[,5] <- deltas  
  colnames(param.unconstrained) <- c("Mu", "s1", "s2", "s", "delta")
  rownames(param.unconstrained) <- exonID
  
  ## Save constrained parameters mu, s1, s2, s
  param.constrained <- matrix(0, nrow = nExon, ncol = 4)
  param.constrained[,1] <- pred.mu.c
  param.constrained[,2] <- pred.s1.c
  param.constrained[,3] <- pred.s2.c
  param.constrained[,4] <- pred.s.c
  colnames(param.constrained) <- c("Mu", "s1", "s2", "s")
  rownames(param.constrained) <- exonID 
  
  ## Final results
  result <- list(sig.results.Bonferroni, sig.results.FDR, paired.testStats, total.pvals.paired, 
                 param.unconstrained, param.constrained, latent.u, latent.c, num.replicates, 
                 totalIter, exonID, nExon, I1.total, S1.total, I2.total, S2.total)
  
  names(result) <- c("sig.results.Bonferroni", "sig.results.FDR", "testStats", "raw.pvalues", 
                     "param.unconstrained", "param.constrained", "latent.u", "latent.c", 
                     "nReplicates", "totalIter", "exonID", "nExon", "I1", "S1", "I2", "S2")
    
  result 
  
}


#' pairedtest_fast
pairedtest_fast <- function(my.data, numCluster = 2, sig.level = 0.01, nIter = 100, 
                               tol = 10^(-2), pseudocount = 0){
  
  if(numCluster <= 0 | numCluster > 8){
    stop("Error: Number of clusters must be between 1 and 8")
  }
  
  if(sig.level <= 0 | sig.level >= 1){
    stop("Error: Significance level must be strictly between 0 and 1")
  }
  
  if(nIter <= 0){
    stop("Error: Number of iterations must be at least 1")
  }
  
  if(tol <= 0){
    stop("Error: Tolerance must be strictly positive")
  }
  
  if(pseudocount < 0){
    stop("Error: Pseudocount must be nonnegative")
  }
  
  ## Import data
  data.list <- clean.data(my.data)
  I1.main <- data.list$I1
  S1.main <- data.list$S1
  I2.main <- data.list$I2
  S2.main <- data.list$S2
  length_I <- data.list$length_I
  length_S <- data.list$length_S
  exonList <- data.list$exonList
  nExon <- data.list$nExon
  
  cat("A total of", nExon, "exons will be tested.\n")
  cat("Preparing", numCluster, "clusters for parallel processing....\n")
  cl <- makeCluster(numCluster)
  registerDoParallel(cl)
  cat("Starting analysis.\n")
  

  results <- foreach(iExon = 1:nExon,.export=ls(globalenv()), .combine = cbind, .packages = "nloptr") %dopar% {
  

    
    l.iI <- length_I[iExon]
    l.iS <- length_S[iExon]
  
    valid <- ((I1.main[iExon,][[1]] + S1.main[iExon,][[1]] != 0) & (I2.main[iExon,][[1]] + S2.main[iExon,][[1]] !=0))
  
    I1 <- I1.main[iExon,][[1]][valid] + pseudocount
    S1 <- S1.main[iExon,][[1]][valid] + pseudocount
    I2 <- I2.main[iExon,][[1]][valid] + pseudocount
    S2 <- S2.main[iExon,][[1]][valid] + pseudocount
    
    M <- sum(valid)

    ## ~~~~~~~~~~~~~~~~~~~~~~~~~~~~~~~~~~~~~~~~~~~~~~~~~~~~~~~~~~~~~~~~~~~ ##
    ## ~~~~~~~~~~~~~~~~#~ Step 1: Initialize parameters ~#~~~~~~~~~~~~~~~~ ##
    ## ~~~~~~~~~~~~~~~~~~~~~~~~~~~~~~~~~~~~~~~~~~~~~~~~~~~~~~~~~~~~~~~~~~~ ##

    ## The suffix .c always stands for "constrained"
    ## The suffix .u always stands for "unconstrained"
    logit.psi1.u <- matrix(0, nrow = (nIter + 1), ncol = M)
    logit.psi2.u <- matrix(0, nrow = (nIter + 1), ncol = M)
    alpha.u <- matrix(0, nrow = (nIter + 1), ncol = M)

    logit.psi1.c <- matrix(0, nrow = (nIter + 1), ncol = M)
    logit.psi2.c <- matrix(0, nrow = (nIter + 1), ncol = M)
    alpha.c <- matrix(0, nrow = (nIter + 1), ncol = M)

    ## eps to prevent logit(0) or logit(1)
    eps <- 0.05
    logit.psi1.u[1,] <- logit((I1 * l.iS + eps) / (I1 * l.iS + S1 * l.iI + 2 * eps))
    logit.psi2.u[1,] <- logit((I2 * l.iS + eps) / (I2 * l.iS + S2 * l.iI + 2 * eps))
    alpha.u[1,] <- logit.psi1.u[1,] + rnorm(M, mean = 0, sd = 0.01) 
  
    logit.psi1.c[1,] <- logit.psi1.u[1,]
    logit.psi2.c[1,] <- logit.psi2.u[1,]
    alpha.c[1,] <- alpha.u[1,]
  
    s1.u <- c(); s1.c <- c()
    s2.u <- c(); s2.c <- c()
    s.u <- c();  s.c <- c()
    mu.u <- c(); mu.c <- c()
    delta.u <- c(); delta.c <- c()
  
    s1.u[1] <- 0.1;  s1.c[1] <- 0.1
    s2.u[1] <- 0.1;  s2.c[1] <- 0.1
    s.u[1] <- 0.1;   s.c[1] <- 0.1
    mu.u[1] <- 0;    mu.c[1] <- 0
    delta.u[1] <- 0; delta.c[1] <- 0
  
    logit.psi1.u.old <- logit.psi1.u[1,]
    logit.psi2.u.old <- logit.psi2.u[1,]
    alpha.u.old <- alpha.u[1,] 
  
    logit.psi1.c.old <- logit.psi1.c[1,]
    logit.psi2.c.old <- logit.psi2.c[1,]
    alpha.c.old <- alpha.c[1,]
  
    s1.u.old <- s1.u[1];       s1.c.old <- s1.c[1]
    s2.u.old <- s2.u[1];       s2.c.old <- s2.c[1]
    s.u.old <- s.u[1];         s.c.old <- s.c[1]
    mu.u.old <- mu.u[1];       mu.c.old <- mu.c[1]
    delta.u.old <- delta.u[1]; delta.c.old <- delta.c[1]
  
    ll.old.u <- 10^(40)
    ll.old.c <- 10^(40)
    
    ## Define limits of parameters
    s.lower <- 10^(-6); s.upper <- Inf
    mu.lower <- -Inf; mu.upper <- Inf
    
    MLE1.lower.u <- c(s.lower, s.lower, s.lower, mu.lower, -Inf)
    MLE1.lower.c <- c(s.lower, s.lower, s.lower, mu.lower, 0)
    
    MLE1.upper.u <- c(s.upper, s.upper, s.upper, mu.upper, Inf)
    MLE1.upper.c <- c(s.upper, s.upper, s.upper, mu.upper, 0)

    for(t in 1:nIter){
  
      ## ~~~~~~~~~~~~~~~~~~~~~~~~~~~~~~~~~~~~~~~~~~~~~~~~~~~~~~~~~~~~~~~~~~~ ##
      ## ~~~~~~~~~~~#~ Step 2: Estimate delta, mu, and sigmas ~#~~~~~~~~~~~~ ##
      ## ~~~~~~~~~~~~~~~~~~~~~~~~~~~~~~~~~~~~~~~~~~~~~~~~~~~~~~~~~~~~~~~~~~~ ##
    
      #######################   
      # x[1] = sigma_i1
      # x[2] = sigma_i2
      # x[3] = sigma_i
      # x[4] = mu_i
      # x[5] = delta_i
      #######################
    
      ## This is the second step in the optimization process where we estimate 
      ## the MLEs  of delta, mu, sigma, sigma1, sigma2 based on the MLEs of 
      ## logit(psi1), logit(psi2), and alpha computed in the previous stage.
      ## See optimize1 for more details
      
      ## .u's always referred to unconstrained MLE 
      ## .c's always referred to constrained MLE 
        
      MLE1.u <- function(x){
        
       optimize1(x, M, I1, S1, I2, S2, l.iI, l.iS, logit.psi1.u[t,], logit.psi2.u[t,], alpha.u[t,])
          
      }
  
      MLE1.c <- function(x){
        
       optimize1(x, M, I1, S1, I2, S2, l.iI, l.iS, logit.psi1.c[t,], logit.psi2.c[t,], alpha.c[t,])
          
      }
  
      ## Make sure parameters fall within optimization bounds
      s1.u.old <- max(s.lower, s1.u.old)
      s2.u.old <- max(s.lower, s2.u.old)
      s.u.old <- max(s.lower, s.u.old)
      
      s1.c.old <- max(s.lower, s1.c.old)
      s2.c.old <- max(s.lower, s2.c.old)
      s.c.old <- max(s.lower, s.c.old)
      
      res1.u <- bobyqa(c(s1.u.old, s2.u.old, s.u.old, mu.u.old, delta.u.old), MLE1.u, lower = MLE1.lower.u, upper = MLE1.upper.u)
      res1.c <- bobyqa(c(s1.c.old, s2.c.old, s.c.old, mu.c.old, 0), MLE1.c, lower = MLE1.lower.c, upper = MLE1.upper.c)
      
      s1.u[t] <- res1.u$par[1]
      s2.u[t] <- res1.u$par[2]
      s.u[t] <- res1.u$par[3]
      mu.u[t] <- res1.u$par[4]
      delta.u[t] <- res1.u$par[5]    
  
      s1.c[t] <- res1.c$par[1]
      s2.c[t] <- res1.c$par[2]
      s.c[t] <- res1.c$par[3]
      mu.c[t] <- res1.c$par[4]
      delta.c[t] <- res1.c$par[5]
      
      ## ~~~~~~~~~~~~~~~~~~~~~~~~~~~~~~~~~~~~~~~~~~~~~~~~~~~~~~~~~~~~~~~~~~~ ##
      ## ~~~~~~~~~~~#~ Step 3: Estimate logit psi's and alpha ~#~~~~~~~~~~~~ ##
      ## ~~~~~~~~~~~~~~~~~~~~~~~~~~~~~~~~~~~~~~~~~~~~~~~~~~~~~~~~~~~~~~~~~~~ ##  
      
      #######################   
      # x[1] = logit_psi1
      # x[2] = logit_psi2
      # x[3] = alpha
      #######################  
      
      ## This is the third step in the optimization process where we estimate  
      ## the MLEs of logit(psi1), logit(psi2), and alpha, based on the MLEs of 
      ## delta, mu, sigma, sigma1, sigma2 computed in the previous stage.
      ## See optimize2 for more details
      
      ## .u's always referred to unconstrained MLE 
      ## .c's always referred to constrained MLE 
      
      for(k in 1:M){
      
        MLE2.u <- function(x){
            
          optimize2(x, k, I1, S1, I2, S2, l.iI, l.iS, delta.u[t], mu.u[t], s1.u[t], s2.u[t], s.u[t])
          
        }
      
        MLE2.c <- function(x){
            
          optimize2(x, k, I1, S1, I2, S2, l.iI, l.iS, delta.c[t], mu.c[t], s1.c[t], s2.c[t], s.c[t])
          
        }
      
        res2.u <- optim(c(logit.psi1.u.old[k], logit.psi2.u.old[k], alpha.u.old[k]), MLE2.u)
        res2.c <- optim(c(logit.psi1.c.old[k], logit.psi2.c.old[k], alpha.c.old[k]), MLE2.c)
      
        # logit.psi1.u.old[k] <- min(max(logit.psi1.u.old[k], logit(10^-3)), 1-logit(10^-3))
        # logit.psi2.u.old[k] <- min(max(logit.psi2.u.old[k], logit(10^-3)), 1-logit(10^-3))
          
        # logit.psi1.c.old[k] <- min(max(logit.psi1.c.old[k], logit(10^-3)), 1-logit(10^-3))
        # logit.psi2.c.old[k] <- min(max(logit.psi2.c.old[k], logit(10^-3)), 1-logit(10^-3))
        
        logit.psi1.u[t+1,k] <- res2.u$par[1]
        logit.psi2.u[t+1,k] <- res2.u$par[2]
        alpha.u[t+1,k] <- res2.u$par[3]
        
        logit.psi1.c[t+1,k] <- res2.c$par[1]
        logit.psi2.c[t+1,k] <- res2.c$par[2]
        alpha.c[t+1,k] <- res2.c$par[3]
        
        #logit.psi1.u[t+1,k] <- min(max(res2.u$par[1], logit(10^-3)), 1-logit(10^-3))    
        #logit.psi2.u[t+1,k] <- min(max(res2.u$par[2], logit(10^-3)), 1-logit(10^-3)) 
        #alpha.u[t+1,k] <- min(max(res2.u$par[3], logit(10^-3)), 1-logit(10^-3))
        
        #logit.psi1.c[t+1,k] <- min(max(res2.c$par[1], logit(10^-3)), 1-logit(10^-3))    
        #logit.psi2.c[t+1,k] <- min(max(res2.c$par[2], logit(10^-3)), 1-logit(10^-3)) 
        #alpha.c[t+1,k] <- min(max(res2.c$par[3], logit(10^-3)), 1-logit(10^-3))
  
      }
  
    
      ## ~~~~~~~~~~~~~~~~~~~~~~~~~~~~~~~~~~~~~~~~~~~~~~~~~~~~~~~~~~~~~~~~~~~ ##
      ## ~~~~~~~~~~~~~~~#~ Step 4: Evaluate log likelihood ~#~~~~~~~~~~~~~~~ ##
      ## ~~~~~~~~~~~~~~~~~~~~~~~~~~~~~~~~~~~~~~~~~~~~~~~~~~~~~~~~~~~~~~~~~~~ ##  
        
      ll.new.u <- loglikelihood(M, I1, S1, I2, S2, l.iI, l.iS, logit.psi1.u[t,], logit.psi2.u[t,], alpha.u[t,], s1.u[t], s2.u[t], s.u[t], mu.u[t], delta.u[t])
      ll.new.c <- loglikelihood(M, I1, S1, I2, S2, l.iI, l.iS, logit.psi1.c[t,], logit.psi2.c[t,], alpha.c[t,], s1.c[t], s2.c[t], s.c[t], mu.c[t], delta.c[t])
  
      if((abs(ll.new.u - ll.old.u) < tol) & (abs(ll.new.c - ll.old.c) < tol)){
        break
      }
    
      ll.old.u <- ll.new.u
      ll.old.c <- ll.new.c
    
      logit.psi1.u.old <- logit.psi1.u[t+1,]
      logit.psi2.u.old <- logit.psi2.u[t+1,]
      alpha.u.old <- alpha.u[t+1,]
    
      logit.psi1.c.old <- logit.psi1.c[t+1,]
      logit.psi2.c.old <- logit.psi2.c[t+1,]
      alpha.c.old <- alpha.c[t+1,]
  
      s1.u.old <- s1.u[t]
      s2.u.old <- s2.u[t]
      s.u.old <- s.u[t]
      mu.u.old <- mu.u[t]
      delta.u.old <- delta.u[t]
    
      s1.c.old <- s1.c[t]
      s2.c.old <- s2.c[t]
      s.c.old <- s.c[t]
      mu.c.old <- mu.c[t]
      delta.c.old <- delta.c[t]
   
      } 
    
    ## ~~~~~~~~~~~~~~~~~~~~~~~~~~~~~~~~~~~~~~~~~~~~~~~~~~~~~~~~~~~~ ##
    ## ~~~~~~~~~~~~~~~~#~ Step 5: Save all values ~#~~~~~~~~~~~~~~~ ##
    ## ~~~~~~~~~~~~~~~~~~~~~~~~~~~~~~~~~~~~~~~~~~~~~~~~~~~~~~~~~~~~ ##
      
    ## Sometimes test.statistics can be negative due to numerical reasons.
    ## In these cases, set them to a very small number, so they correspond
    ## to p-value = 1.
    test.stat <- -2 * (ll.new.c - ll.new.u) 
    test.stat[test.stat < 0] <- 10^(-6)
    
    output <- list(test.stat, delta.u[t], mu.u[t], mu.c[t], s1.u[t], s2.u[t], s.u[t],
                   s1.c[t], s2.c[t], s.c[t], sigmoid(logit.psi1.u[t+1,]), 
                   sigmoid(logit.psi2.u[t+1,]), alpha.u[t+1,], sigmoid(logit.psi1.c[t+1,]), 
                   sigmoid(logit.psi2.c[t+1,]), alpha.c[t+1,], M, t, exonList[iExon], 
                   as.vector(I1 - pseudocount), as.vector(S1 - pseudocount), 
                   as.vector(I2 - pseudocount), as.vector(S2 - pseudocount)) 
    
    output
    
    }
  
  stopCluster(cl)
  cat("Clusters closed\n")
  
  paired.testStats <- unlist(results[1,])
  deltas <- unlist(results[2,])
  pred.mu.u <- unlist(results[3,])
  pred.mu.c <- unlist(results[4,]) 
  pred.s1.u <- unlist(results[5,])
  pred.s2.u <- unlist(results[6,])
  pred.s.u <- unlist(results[7,])
  pred.s1.c <- unlist(results[8,])
  pred.s2.c <- unlist(results[9,])
  pred.s.c <- unlist(results[10,]) 
  psi1.u <- (results[11,])
  psi2.u <- (results[12,])
  alpha.u <- (results[13,])
  psi1.c <- (results[14,])
  psi2.c <- (results[15,])
  alpha.c <- (results[16,])
  num.replicates <- unlist(results[17,])
  totalIter <- unlist(results[18,])
  exonID <- unlist(results[19,])
  I1.total <- (results[20,])
  S1.total <- (results[21,])
  I2.total <- (results[22,])
  S2.total <- (results[23,])
  
  ## ~~~~~~~~~~~~~~~~~~~~~~~~~~~~~~~~~~~~~~~~~~~~~~~~~~~~~~~~~~~~ ##
  ## ~~~~~~~~~~~~~~~~~#~ Find significant exons ~#~~~~~~~~~~~~~~~ ##
  ## ~~~~~~~~~~~~~~~~~~~~~~~~~~~~~~~~~~~~~~~~~~~~~~~~~~~~~~~~~~~~ ##
    
  ## All of the p-values of paired test
  total.pvals.paired <- 1 - pchisq(paired.testStats, 1) 
  
  ## Use Bonferonni adjustment to find significant exons
  paired.index <- which(paired.testStats > qchisq(1 - sig.level/nExon, 1))
  paired.sig <- data.list$exonList[paired.index]  
  paired.pvals <- 1 - pchisq(paired.testStats[paired.index], 1)  
    
  sig.results.Bonferroni <- cbind(paired.sig, paired.pvals, paired.testStats[paired.index])
  colnames(sig.results.Bonferroni) <- c("Exon ID", "Raw p-values", "Test Statistic")
  if(dim(sig.results.Bonferroni)[1] == 0){
    sig.results.Bonferroni <- "No significant exons"
  }
  
  ## Use FDR adjustment (Benjamini-Hochberg method) to find significant exons
  BH.pvals <- p.adjust(total.pvals.paired, method="BH")
  sig.results.FDR <- cbind(exonList[BH.pvals < sig.level], total.pvals.paired[BH.pvals < sig.level], 
                           paired.testStats[BH.pvals < sig.level])
  colnames(sig.results.FDR) <- c("Exon ID", "Raw p-values", "Test Statistic")
  if(dim(sig.results.FDR)[1] == 0){
    sig.results.FDR <- "No significant exons"
  }
  
  ## Save unconstrained parameters mu, s1, s2, s, delta
  param.unconstrained <- matrix(0, nrow = nExon, ncol = 5)
  param.unconstrained[,1] <- pred.mu.u
  param.unconstrained[,2] <- pred.s1.u
  param.unconstrained[,3] <- pred.s2.u
  param.unconstrained[,4] <- pred.s.u
  param.unconstrained[,5] <- deltas  
  colnames(param.unconstrained) <- c("Mu", "s1", "s2", "s", "delta")
  rownames(param.unconstrained) <- exonID
  
  ## Save constrained parameters mu, s1, s2, s
  param.constrained <- matrix(0, nrow = nExon, ncol = 4)
  param.constrained[,1] <- pred.mu.c
  param.constrained[,2] <- pred.s1.c
  param.constrained[,3] <- pred.s2.c
  param.constrained[,4] <- pred.s.c
  colnames(param.constrained) <- c("Mu", "s1", "s2", "s")
  rownames(param.constrained) <- exonID
  
  ## Save latent variables psi1, psi2, alpha
  latent.u <- list()
  latent.c <- list()
  for(iExon in 1:nExon){
    latent.u[[iExon]] <- rbind(unlist(psi1.u[iExon]), unlist(psi2.u[iExon]), unlist(alpha.u[iExon]))
    latent.c[[iExon]] <- rbind(unlist(psi1.c[iExon]), unlist(psi2.c[iExon]), unlist(alpha.c[iExon]))
    
    rownames(latent.u[[iExon]]) <- c("psi1.u", "psi2.u", "alpha.u")
    rownames(latent.c[[iExon]]) <- c("psi1.c", "psi2.c", "alpha.c")
  }
  

  ## Final results
  result <- list(sig.results.Bonferroni, sig.results.FDR, paired.testStats, total.pvals.paired, 
                 param.unconstrained, param.constrained, latent.u, latent.c, num.replicates, 
                 totalIter, exonID, nExon, I1.total, S1.total, I2.total, S2.total)
  
  names(result) <- c("sig.results.Bonferroni", "sig.results.FDR", "testStats", "raw.pvalues", 
                     "param.unconstrained", "param.constrained", "latent.u", "latent.c", 
                     "nReplicates", "totalIter", "exonID", "nExon", "I1", "S1", "I2", "S2")
    
  result 
  
}


#' sigmoid
sigmoid <- function(x){
    1.0 / (1.0 + exp(-x))
}
