# Supplementary material for: Population and allelic variation of A-to-I RNA editing in human transcriptomes
Source: Genome Biol. 2017 Jul 28;18:143. doi: 10.1186/s13059-017-1270-7 (PMC5532815; doi:10.1186/s13059-017-1270-7)
Supplement: Supplementary file 8 — In-house python scripts for the ASED analysis. List of command-line commands and python scripts to generate allele-specific alignments along with R code for paired statistical test. (GZ 12 kb) [file 13059_2017_1270_MOESM8_ESM.gz › ASED-scripts/input.txt]

ExonID	I1	S1	I2	S2	Len1	Len2
chr17:7572154-chr17:7572026	2,0,0,1,0,0,0,0,0,1,0,1,1,1,0,0,0,1,0,0,0,0,0,0,0,2,0,0,0,0,0,1,1,0,0,0,2,1,0,0,1,0,0,3,0,0,1,1,0,0,1,0,0,0,1,0,0,0,0,0,0,0,0,0,0,0,2,0,0,0,0,2,0	60,19,14,12,22,32,15,15,32,9,23,17,25,41,22,6,9,24,37,2,44,7,4,18,46,32,5,10,37,33,8,13,14,8,30,7,54,17,18,29,40,37,6,20,12,3,15,29,2,34,53,23,11,14,26,17,14,14,34,2,4,18,12,12,40,1,28,14,12,21,31,23,1	0,1,0,0,0,1,0,1,0,0,0,1,1,1,0,0,0,0,0,0,2,0,0,0,0,0,0,0,0,0,0,0,0,0,0,0,0,0,0,1,0,1,0,0,0,1,1,1,0,0,0,0,0,0,0,0,0,0,0,0,0,2,0,0,0,0,0,0,0,0,2,0,0	75,20,5,3,3,45,5,9,42,6,4,2,21,8,4,5,17,9,23,4,62,1,6,8,16,11,3,4,13,16,4,4,2,4,9,5,60,7,1,16,47,37,9,25,4,8,15,28,8,11,18,35,8,3,9,1,14,11,8,4,3,34,9,1,17,6,44,5,11,14,7,2,6	1	1
chr17:7572154-chr17:7572004	7,0,0,2,0,1,0,0,2,0,1,0,2,1,1,1,0,2,0,0,1,1,0,0,1,0,0,0,0,0,0,0,0,0,1,1,1,0,1,1,1,1,0,0,0,1,0,0,0,0,0,1,0,0,0,3,0,0,1,0,0,0,2,0,0,0,0,1,0	58,12,5,7,14,27,7,11,26,4,10,11,17,20,17,5,8,10,23,1,38,1,13,22,20,4,5,23,14,3,6,6,4,13,4,53,6,15,33,29,3,17,5,2,8,13,1,20,29,23,8,7,12,5,9,24,1,3,20,8,22,1,24,5,6,16,18,10,1	3,2,0,1,0,1,0,0,0,1,0,0,0,0,0,1,0,0,0,0,2,0,1,0,1,0,0,0,0,0,0,0,0,0,0,4,0,0,0,4,1,0,0,0,2,0,1,0,0,0,0,0,0,0,0,0,0,0,2,0,1,0,1,0,0,0,1,0,0	67,12,1,1,1,40,3,4,40,4,2,1,18,4,2,2,11,5,13,5,47,2,4,8,6,2,3,9,5,2,2,1,4,8,2,59,4,8,43,32,4,18,2,8,7,18,4,7,15,29,7,1,1,4,7,4,2,2,35,8,6,5,39,4,4,8,4,2,4	1	1
chr9:68414699-chr9:68414850	0,0,0,0,0,0,0,0,0,0,0,0,0,2,0,0,0,0,0,0,0,0,0,0,0,0,0,0,0,0,0,0,0,0,0,0,0,0,0,0,0,0,0,0,0,0,0,0,0,0	14,3,4,3,6,4,1,1,1,1,3,3,7,6,1,2,3,2,1,1,3,1,1,7,3,5,2,1,1,4,2,1,2,3,1,4,2,11,4,5,6,4,5,1,2,4,3,2,1,5	0,0,0,0,0,0,0,0,1,0,0,0,0,0,0,0,0,0,0,0,1,0,0,0,0,0,0,0,0,1,0,0,0,0,0,0,0,0,0,0,0,0,0,0,0,1,0,0,0,0	13,23,5,6,2,6,3,3,19,7,13,2,1,7,5,13,2,3,16,4,8,1,6,9,4,8,4,6,19,6,12,23,4,7,6,8,2,6,4,14,6,8,9,7,2,7,1,3,14,4	1	1
chr9:68414699-chr9:68414838	0,0,0,0,0,0,0,0,0,0,0,0,0,1,0,0,0,0,0,0,0,0,0,0,0,0,0,0,0,0,1,0,0,0,0,0,0,0,0,1,0,0,0,0,0,0,0,0,0,0	10,4,2,5,5,4,1,2,1,3,2,3,5,4,1,1,2,1,1,1,1,2,1,3,1,3,2,1,1,2,2,1,2,1,2,6,4,5,6,1,2,1,1,2,2,2,1,1,1,3	1,0,0,0,0,0,0,0,0,0,2,0,0,0,0,0,0,0,0,0,0,1,0,0,0,1,0,0,0,0,0,0,0,0,0,0,0,0,0,0,0,0,0,1,0,0,0,1,0,0	15,23,5,8,4,10,13,18,13,8,12,5,2,9,8,9,2,7,14,4,5,8,6,11,5,8,3,5,15,12,9,24,9,9,9,7,7,15,9,11,11,6,3,8,1,7,13,1,18,5	1	1
chr9:68414699-chr9:68414809	0,0,0,0,0,0,0,0,0,0,0,0,0,0,0,0,0,1,0,0,1,0,0,0,0,0,1,0,1,0,0,0,0,0,0,0,1,0,0,0,0,0,0,1,0,0,0,0,0,0,2,0,0	12,5,2,1,5,1,3,3,2,1,1,2,2,3,3,3,4,6,2,1,0,2,1,1,4,4,1,1,4,2,3,1,1,1,1,2,0,5,2,9,6,8,5,0,6,1,3,2,2,1,2,1,3	1,3,1,0,0,1,0,2,0,1,0,1,0,1,2,0,0,1,0,1,1,1,0,0,2,1,1,1,0,0,0,1,0,0,1,0,0,0,0,0,0,1,1,1,0,0,0,0,0,0,1,1,1	13,18,13,3,11,12,6,9,6,14,7,25,16,10,12,8,4,13,10,15,14,17,4,8,11,17,7,4,12,7,9,20,13,8,22,8,10,14,3,11,13,20,12,18,14,4,5,10,5,11,3,17,5	1	1
chr9:68414699-chr9:68414808	0,0,0,0,0,0,0,0,0,0,0,0,0,0,0,0,0,1,0,0,1,0,0,0,0,0,0,0,0,0,0,1,0,0,0,1,0,0,0,0,0,0,0,0,0,0,0,0,0,0,0,0	11,5,2,1,5,1,3,3,2,1,1,2,2,3,3,3,4,6,2,1,0,2,1,1,4,3,2,1,5,2,3,0,1,1,2,0,5,2,9,7,8,5,1,6,1,3,2,2,1,4,1,3	0,0,0,0,0,1,0,1,0,0,0,1,0,0,2,0,0,0,0,1,0,0,0,0,2,1,1,0,1,0,0,0,2,0,0,0,0,0,0,0,0,0,0,0,0,0,0,0,0,0,2,0	14,21,14,3,11,12,6,10,6,15,7,25,16,11,12,8,4,15,10,15,15,18,4,8,12,17,7,4,11,7,9,21,11,8,8,9,14,3,11,13,21,14,19,13,4,5,10,5,11,4,16,6	1	1
chr9:68414699-chr9:68414835	0,0,0,0,0,0,0,0,0,0,0,0,0,0,0,0,0,0,0,0,0,0,0,1,0,1,0,0,0,0,1,0,2,0,0,0,0,0,0,1,0,0,0,0,0,0,0,0,0,0	9,4,2,5,5,4,1,2,2,2,2,3,5,5,1,2,1,1,1,1,2,1,3,0,1,2,1,1,1,2,1,1,0,1,2,6,3,5,6,1,2,1,1,2,2,2,1,1,1,2	1,2,1,0,0,1,0,1,0,0,1,0,0,1,0,0,0,1,0,0,0,1,0,0,0,0,1,0,1,0,0,1,0,1,0,0,0,0,0,0,0,0,0,0,0,0,0,0,0,0	14,19,5,8,5,8,13,16,13,8,12,5,3,8,8,2,8,14,4,6,8,5,11,6,5,8,2,5,14,12,10,22,9,8,10,8,7,15,9,11,12,6,3,10,1,7,14,1,18,4	1	1
chr9:68414699-chr9:68414818	0,0,0,0,0,0,0,0,0,0,0,0,0,0,0,0,0,0,0,0,0,0,0,0,0,0,0,0,0,0,0,0,1,0,0,1,0,0,0,0,0,0,0,0,0,0,0,0,0,0,0,0,0,0	13,4,2,5,4,4,1,1,1,2,2,2,2,4,6,7,1,2,1,1,1,1,3,1,4,2,1,5,2,3,1,1,1,1,2,0,1,4,8,6,7,6,2,5,1,2,2,2,1,1,3,1,1,3	0,0,0,0,0,1,0,0,0,0,0,0,0,0,0,0,0,0,1,0,0,0,1,0,0,0,0,0,0,0,0,0,0,1,0,0,1,1,0,0,0,0,0,0,0,0,0,0,0,0,0,0,0,0	15,23,12,10,5,10,4,15,6,26,13,10,14,6,4,13,9,4,10,16,5,8,11,10,12,8,5,9,6,8,20,13,10,25,8,8,11,15,11,9,21,10,17,14,5,4,10,4,9,18,3,15,16,6	1	1
chr9:68414916-chr9:68414809	1,0,1,0,0,0,0,0,2,0,0,0,0,0,0,0,0,0,0,0,0,2,0,0,1,0,0,0,0,0,0,0,0,1,2,0,0,0,2,1,1,0,0,0,0,2,0,0,0,0,0,0,0,0,0,0,1,1,0,0,0,0,0,0,0,0,1,0,0,1	13,5,13,14,1,11,1,6,9,4,1,6,14,12,1,7,2,2,16,2,3,12,8,4,13,1,3,14,2,1,11,6,3,14,6,2,4,8,11,17,7,1,12,2,3,13,13,1,1,8,10,14,3,11,13,8,12,18,14,1,15,5,10,5,11,5,3,1,1,5	0,3,0,0,0,0,1,0,0,1,0,0,0,0,1,0,1,1,0,0,1,0,0,0,1,1,0,0,0,1,0,1,0,1,0,1,0,0,0,0,1,1,1,0,0,0,0,0,1,0,1,0,0,0,0,1,0,1,0,0,2,0,0,0,0,0,2,1,1,0	12,18,2,2,3,5,12,3,3,9,4,2,2,3,14,1,25,4,2,16,10,3,3,4,6,7,2,4,10,15,6,4,15,0,6,17,1,1,4,4,1,4,4,7,9,7,1,8,22,2,0,5,2,9,6,20,5,0,6,4,4,3,2,2,1,1,2,5,17,3	1	1
chr7:44872900-chr7:44872899	3,6,5,8,6,2,6,9,2,19,7,9,2,19,18,5,12,11,17,15,6,8,9,4,5,4,4,12,7,19,14,11,1,6,22,24,6	1,0,1,1,0,1,1,2,1,3,1,3,3,2,1,2,1,4,3,3,2,1,3,3,0,1,2,0,3,6,1,6,0,1,2,0,2	0,0,2,2,2,1,2,4,1,2,4,0,0,1,1,1,0,1,3,2,1,1,2,2,0,1,0,2,1,2,5,3,1,1,3,4,0	3,7,14,18,16,1,9,22,5,36,14,14,4,24,26,10,12,17,12,18,9,10,10,8,9,7,4,16,10,36,20,7,6,9,28,15,14	1	1
