# Supplementary material for: Population and allelic variation of A-to-I RNA editing in human transcriptomes
Source: Genome Biol. 2017 Jul 28;18:143. doi: 10.1186/s13059-017-1270-7 (PMC5532815; doi:10.1186/s13059-017-1270-7)
Supplement: Supplementary file 8 — In-house python scripts for the ASED analysis. List of command-line commands and python scripts to generate allele-specific alignments along with R code for paired statistical test. (GZ 12 kb) [file 13059_2017_1270_MOESM8_ESM.gz › ASED-scripts/get.ratio.py]

import sys

infile = open(sys.argv[1])
outfile = open(sys.argv[2],'w')
name = sys.argv[3]

outfile.write(name+'\n')

for line in infile:
	fields = line.strip().split()
	outfile.write('/'.join(fields[-2:])+'\n')
