# Supplementary material for: Population and allelic variation of A-to-I RNA editing in human transcriptomes
Source: Genome Biol. 2017 Jul 28;18:143. doi: 10.1186/s13059-017-1270-7 (PMC5532815; doi:10.1186/s13059-017-1270-7)
Supplement: Supplementary file 8 — In-house python scripts for the ASED analysis. List of command-line commands and python scripts to generate allele-specific alignments along with R code for paired statistical test. (GZ 12 kb) [file 13059_2017_1270_MOESM8_ESM.gz › ASED-scripts/output.txt]

"V1" "V2"
"result.1" "chr17:7572154-chr17:7572026" "0.912568905729675"
"result.2" "chr17:7572154-chr17:7572004" "0.829833119945949"
"result.3" "chr9:68414699-chr9:68414850" "0.999202115572178"
"result.4" "chr9:68414699-chr9:68414838" "0.298499123303253"
"result.5" "chr9:68414699-chr9:68414809" "0.999202115572178"
"result.6" "chr9:68414699-chr9:68414808" "0.999202115572178"
"result.7" "chr9:68414699-chr9:68414835" "0.999202115572178"
"result.8" "chr9:68414699-chr9:68414818" "0.999202115572178"
"result.9" "chr9:68414916-chr9:68414809" "0.0934464899688511"
"result.10" "chr7:44872900-chr7:44872899" "0"
