# Supplementary material for: Population and allelic variation of A-to-I RNA editing in human transcriptomes
Source: Genome Biol. 2017 Jul 28;18:143. doi: 10.1186/s13059-017-1270-7 (PMC5532815; doi:10.1186/s13059-017-1270-7)
Supplement: Supplementary file 8 — In-house python scripts for the ASED analysis. List of command-line commands and python scripts to generate allele-specific alignments along with R code for paired statistical test. (GZ 12 kb) [file 13059_2017_1270_MOESM8_ESM.gz › ASED-scripts/mk.list2.py]

infile = open('joined.list1.txt')
outfile = open('joined.list2.txt','w')

fields = infile.readline().strip().split()
outfile.write(fields[0]+'\t')
outfile.write('\t'.join([x for x in fields[1::2]]))
outfile.write('\n')

for line in infile:
	fields = line.strip().split()
	outfile.write(fields[0]+'\t')
	outfile.write('\t'.join([a+':'+b for a,b in zip(fields[1::2],fields[2::2])]))
	outfile.write('\n')
