# Supplementary material for: Population and allelic variation of A-to-I RNA editing in human transcriptomes
Source: Genome Biol. 2017 Jul 28;18:143. doi: 10.1186/s13059-017-1270-7 (PMC5532815; doi:10.1186/s13059-017-1270-7)
Supplement: Supplementary file 9 — Data sources of 12 RNA-seq replicates of GM12878. (XLSX 11 kb) [file 13059_2017_1270_MOESM9_ESM.xlsx]

## Sheet: TableS5
Additional file 9: Table S5. Data sources of 12 RNA-seq replicates of GM12878.
Library	Accession-R1	Accession-R2	Link-R1	Link-R2
ENCLB035ZZZ	ENCFF001RFH	ENCFF001RFG	https://www.encodeproject.org/files/ENCFF001RFH/@@download/ENCFF001RFH.fastq.gz	https://www.encodeproject.org/files/ENCFF001RFG/@@download/ENCFF001RFG.fastq.gz
ENCLB036ZZZ	ENCFF001RFB	ENCFF001RFA	https://www.encodeproject.org/files/ENCFF001RFB/@@download/ENCFF001RFB.fastq.gz	https://www.encodeproject.org/files/ENCFF001RFA/@@download/ENCFF001RFA.fastq.gz
ENCLB037ZZZ	ENCFF001REK	ENCFF001REJ	https://www.encodeproject.org/files/ENCFF001REK/@@download/ENCFF001REK.fastq.gz	https://www.encodeproject.org/files/ENCFF001REJ/@@download/ENCFF001REJ.fastq.gz
ENCLB038ZZZ	ENCFF001REI	ENCFF001REH	https://www.encodeproject.org/files/ENCFF001REI/@@download/ENCFF001REI.fastq.gz	https://www.encodeproject.org/files/ENCFF001REH/@@download/ENCFF001REH.fastq.gz
ENCLB039ZZZ	ENCFF001RDI	ENCFF001RDA	https://www.encodeproject.org/files/ENCFF001RDI/@@download/ENCFF001RDI.fastq.gz	https://www.encodeproject.org/files/ENCFF001RDA/@@download/ENCFF001RDA.fastq.gz
ENCLB040ZZZ	ENCFF001RDH	ENCFF001RCZ	https://www.encodeproject.org/files/ENCFF001RDH/@@download/ENCFF001RDH.fastq.gz	https://www.encodeproject.org/files/ENCFF001RCZ/@@download/ENCFF001RCZ.fastq.gz
ENCLB041ZZZ	ENCFF001RDG	ENCFF001RCY	https://www.encodeproject.org/files/ENCFF001RDG/@@download/ENCFF001RDG.fastq.gz	https://www.encodeproject.org/files/ENCFF001RCY/@@download/ENCFF001RCY.fastq.gz
ENCLB042ZZZ	ENCFF001RDF	ENCFF001RCX	https://www.encodeproject.org/files/ENCFF001RDF/@@download/ENCFF001RDF.fastq.gz	https://www.encodeproject.org/files/ENCFF001RCX/@@download/ENCFF001RCX.fastq.gz
ENCLB043ZZZ	ENCFF001RVY	ENCFF001RVR	https://www.encodeproject.org/files/ENCFF001RVY/@@download/ENCFF001RVY.fastq.gz	https://www.encodeproject.org/files/ENCFF001RVR/@@download/ENCFF001RVR.fastq.gz
ENCLB044ZZZ	ENCFF001RVS	ENCFF001RVW	https://www.encodeproject.org/files/ENCFF001RVS/@@download/ENCFF001RVS.fastq.gz	https://www.encodeproject.org/files/ENCFF001RVW/@@download/ENCFF001RVW.fastq.gz
ENCLB045ZZZ	ENCFF001RVT	ENCFF001RVZ	https://www.encodeproject.org/files/ENCFF001RVT/@@download/ENCFF001RVT.fastq.gz	https://www.encodeproject.org/files/ENCFF001RVZ/@@download/ENCFF001RVZ.fastq.gz
ENCLB046ZZZ	ENCFF001RVX	ENCFF001RWB	https://www.encodeproject.org/files/ENCFF001RVX/@@download/ENCFF001RVX.fastq.gz	https://www.encodeproject.org/files/ENCFF001RWB/@@download/ENCFF001RWB.fastq.gz
